# Supplementary material for: Metabolomic changes in crown of alfalfa (Medicago sativa L.) during de-acclimation
Source: Sci Rep. 2022 Sep 2;12:14977. doi: 10.1038/s41598-022-19388-x (PMC9440230; doi:10.1038/s41598-022-19388-x)
Supplement: Supplementary file 3 — Supplementary Information 3. [file 41598_2022_19388_MOESM3_ESM.xlsx]

## Sheet: Sheet1
All metabolites were identified by widely targeted in this study
ID	Metabolite	Metab ID	KEGG Compound ID	Library ID	M/Z	Mode	Adducts	Formula	Retention time	CAS ID	KEGG Compound First Category	KEGG Compound Second Category	KEGG Pathway ID	KEGG Pathway Description	KEGG Pathway First Category	KEGG Pathway Second Category	HMDB Superclass	HMDB Class	HMDB Subclass	ZD1_1	ZD1_2	ZD1_3	ZD1_4	ZD1_5	ZD1_6	WL440_1_1	WL440_1_2	WL440_1_3	WL440_1_4	WL440_1_5	WL440_1_6	ZD2_1	ZD2_2	ZD2_3	ZD2_4	ZD2_5	ZD2_6	WL440_2_1	WL440_2_2	WL440_2_3	WL440_2_4	WL440_2_5	WL440_2_6	QC01	QC02	QC03
pos_2	Pantothenic Acid	metab_1	C00864	HMDB0000210	220.118	pos	M+H, 2M+Na, M+K, M+Na, M+H-H2O, M+H-2H2O	C9H17NO5	1.8413	79-83-4	Vitamins and Cofactors	Vitamins	map01100;map01110;map00770;map00410	Metabolic pathways; Biosynthesis of secondary metabolites; Pantothenate and CoA biosynthesis; beta-Alanine metabolism	Metabolism;Metabolism;Metabolism;Metabolism	Global and overview maps;Global and overview maps;Metabolism of cofactors and vitamins;Metabolism of other amino acids	Organic oxygen compounds	Organooxygen compounds	Alcohols and polyols	1.04204e+06	1.05637e+06	1.05203e+06	1.03553e+06	1.05697e+06	1.08257e+06	1.52141e+06	1.53523e+06	1.54875e+06	1.51084e+06	1.51634e+06	1.53595e+06	812910	815710	817080	826173	829469	828894	1.15369e+06	1.17034e+06	1.166e+06	1.18456e+06	1.16749e+06	1.16051e+06	1.15292e+06	1.15295e+06	1.17038e+06
pos_6	Diosbulbinoside D	metab_5	-	HMDB0030084	524.212	pos	M+NH4, 2M+Na, 2M+NH4, M+Na, M+K, M+H-H2O	C25H30O11	3.1413	66756-59-0	-	-	-	-	-	-	Organoheterocyclic compounds	Naphthopyrans	Not Available	2.14967e+06	2.20148e+06	2.10613e+06	2.165e+06	2.06986e+06	2.10583e+06	1.64977e+06	1.70189e+06	1.62175e+06	1.65269e+06	1.62768e+06	1.62021e+06	1.38699e+06	1.42755e+06	1.39205e+06	1.38158e+06	1.43408e+06	1.41665e+06	2.02721e+06	1.99052e+06	1.98944e+06	1.96164e+06	2.02936e+06	1.97187e+06	1.78064e+06	1.77324e+06	1.76309e+06
pos_7	N-Carboxyacetyl-D-phenylalanine	metab_6	-	HMDB0039102	252.086	pos	M+H, 2M+Na, 2M+K, M+Na, M+K, M+H-H2O	C12H13NO5	3.7955	-	-	-	-	-	-	-	Organic acids and derivatives	Carboxylic acids and derivatives	Amino acids, peptides, and analogues	4.36058e+06	4.41971e+06	4.42324e+06	4.32595e+06	4.30143e+06	4.27712e+06	3.56022e+06	3.64967e+06	3.64052e+06	3.72215e+06	3.57751e+06	3.70972e+06	4.83161e+06	4.79801e+06	4.88975e+06	4.8193e+06	4.94903e+06	4.94988e+06	4.75385e+06	4.71176e+06	4.83617e+06	4.78305e+06	4.70682e+06	4.67732e+06	4.2594e+06	4.22304e+06	4.26825e+06
pos_9	Phlorizin	metab_8	C01604	HMDB0036634	437.143	pos	M+H, 2M+Na, M+Na, M+K, M+H-H2O, M+H-2H2O	C21H24O10	2.9738	60-81-1	-	-	map00941;map01110	Flavonoid biosynthesis; Biosynthesis of secondary metabolites	Metabolism;Metabolism	Biosynthesis of other secondary metabolites;Global and overview maps	Phenylpropanoids and polyketides	Flavonoids	Flavonoid glycosides	1.80142e+06	1.67144e+06	1.75184e+06	1.827e+06	1.7482e+06	1.77712e+06	1.6401e+06	1.61129e+06	1.62314e+06	1.60408e+06	1.67888e+06	1.67326e+06	1.66384e+06	1.69413e+06	1.64322e+06	1.73944e+06	1.63309e+06	1.65761e+06	1.68394e+06	1.63801e+06	1.72728e+06	1.65295e+06	1.62011e+06	1.63433e+06	1.67163e+06	1.67162e+06	1.65231e+06
pos_13	Citric acid	metab_12	C00158	HMDB0000094	215.016	pos	M+H-H2O, M+H, M+Na, M+NH4, M+H-2H2O	C6H8O7	0.8985	77-92-9	Organic acids	Carboxylic acids	map01100;map00630;map01110;map01210;map01200;map01230;map00250;map00020	Metabolic pathways; Glyoxylate and dicarboxylate metabolism; Biosynthesis of secondary metabolites; 2-Oxocarboxylic acid metabolism; Carbon metabolism; Biosynthesis of amino acids; Alanine, aspartate and glutamate metabolism; Citrate cycle (TCA cycle)	Metabolism;Metabolism;Metabolism;Metabolism;Metabolism;Metabolism;Metabolism;Metabolism	Global and overview maps;Carbohydrate metabolism;Global and overview maps;Global and overview maps;Global and overview maps;Global and overview maps;Amino acid metabolism;Carbohydrate metabolism	Organic acids and derivatives	Carboxylic acids and derivatives	Tricarboxylic acids and derivatives	1.26858e+06	1.282e+06	1.35374e+06	1.31532e+06	1.25232e+06	1.29528e+06	758979	782089	772128	779089	763806	788929	1.22099e+06	1.24262e+06	1.16869e+06	1.22078e+06	1.223e+06	1.25429e+06	1.35626e+06	1.33818e+06	1.4121e+06	1.33363e+06	1.2794e+06	1.34118e+06	1.08824e+06	1.0705e+06	1.0705e+06
pos_21	Abscisic acid	metab_20	C06082	HMDB0036093	247.132	pos	M+H-H2O, 2M+Na, M+Na, M+H, M+H-2H2O	C15H20O4	5.5556	7773-56-0	-	-	map01100;map00906;map01110;map04075	Metabolic pathways; Carotenoid biosynthesis; Biosynthesis of secondary metabolites; Plant hormone signal transduction	Metabolism;Metabolism;Metabolism;Environmental Information Processing	Global and overview maps;Metabolism of terpenoids and polyketides;Global and overview maps;Signal transduction	Lipids and lipid-like molecules	Prenol lipids	Sesquiterpenoids	41389.2	39146.1	38503.3	40404.2	40345.1	39150.6	894834	909720	902905	873134	862678	860033	62985.8	62878.6	60705.7	62300.2	62004	63858.4	30277.8	30637.6	30074	30627.4	30128.4	32400.1	278686	275134	275129
pos_32	Trans-Cinnamic acid	metab_31	C10438;C00423	HMDB0000930	166.086	pos	M+NH4, M+ACN+H, M+H, M+H-H2O	C9H8O2	1.629	140-10-3	-	-	map01100;map01110;map00130;map00998;map00940;map00360	Metabolic pathways; Biosynthesis of secondary metabolites; Ubiquinone and other terpenoid-quinone biosynthesis; Biosynthesis of various secondary metabolites - part 2; Phenylpropanoid biosynthesis; Phenylalanine metabolism	Metabolism;Metabolism;Metabolism;Metabolism;Metabolism;Metabolism	Global and overview maps;Global and overview maps;Metabolism of cofactors and vitamins;Biosynthesis of other secondary metabolites;Biosynthesis of other secondary metabolites;Amino acid metabolism	Phenylpropanoids and polyketides	Cinnamic acids and derivatives	Cinnamic acids	1.91276e+06	1.89814e+06	1.90754e+06	1.85833e+06	1.88634e+06	1.86801e+06	3.8661e+06	3.97835e+06	3.90337e+06	3.96325e+06	3.91264e+06	3.92819e+06	2.9896e+06	2.90047e+06	2.89045e+06	2.96078e+06	2.91388e+06	2.97657e+06	3.08991e+06	2.98023e+06	3.12082e+06	3.07486e+06	3.06126e+06	3.06164e+06	2.96393e+06	2.95813e+06	2.94963e+06
pos_56	Formononetin 7-(6''-malonylglucoside)	metab_55	-	HMDB0029493	517.133	pos	M+H, M+Na, M+K, 2M+H	C25H24O12	5.5179	34232-16-1	-	-	-	-	-	-	Phenylpropanoids and polyketides	Isoflavonoids	Isoflavonoid O-glycosides	1.9872e+07	1.99397e+07	1.97656e+07	2.02905e+07	1.97963e+07	2.02221e+07	1.236e+07	1.24548e+07	1.23563e+07	1.20836e+07	1.2246e+07	1.22798e+07	3.17536e+07	3.13144e+07	3.07833e+07	3.24021e+07	3.17898e+07	3.19688e+07	1.58414e+07	1.56125e+07	1.58908e+07	1.59031e+07	1.56915e+07	1.56897e+07	1.93501e+07	1.94612e+07	1.94612e+07
pos_61	Poncirin	metab_60	C09830	HMDB0037487;LMPK12140333	595.201	pos	M+H, M+Na, M+K, M+NH4	C28H34O14	4.7528	14941-08-3	-	-	-	-	-	-	Phenylpropanoids and polyketides	Flavonoids	Flavonoid glycosides	2.38631e+06	2.41184e+06	2.30067e+06	2.32506e+06	2.31745e+06	2.2866e+06	2.09405e+06	2.06422e+06	2.07641e+06	2.09061e+06	2.07214e+06	2.09445e+06	1.07437e+06	1.07748e+06	1.06824e+06	1.11155e+06	1.09957e+06	1.11494e+06	1.62508e+06	1.63641e+06	1.545e+06	1.54651e+06	1.55787e+06	1.62932e+06	1.74804e+06	1.7287e+06	1.7283e+06
pos_62	(+)-7-epi-Syringaresinol 4'-glucoside	metab_61	-	HMDB0038261	581.222	pos	M+H, M+NH4, M+Na, M+H-H2O	C28H36O13	4.7149	-	-	-	-	-	-	-	Lignans, neolignans and related compounds	Lignan glycosides	Not Available	795425	811976	805615	820530	809317	785638	1.05753e+06	1.08143e+06	1.03565e+06	1.08e+06	1.03098e+06	1.00525e+06	315629	315483	321347	327645	342249	339305	523812	542910	532919	525237	521211	542447	688294	687716	681798
pos_72	3b,6a-Dihydroxy-alpha-ionol 9-[apiosyl-(1->6)-glucoside]	metab_71	-	HMDB0041577	538.285	pos	M+NH4, M+K, M+Na, M+H	C24H40O12	3.0879	177261-72-2	-	-	-	-	-	-	Lipids and lipid-like molecules	Fatty Acyls	Fatty acyl glycosides	1.46097e+06	1.45582e+06	1.45212e+06	1.50464e+06	1.42854e+06	1.42834e+06	892208	888277	905701	872419	897649	887695	1.09468e+06	1.04837e+06	1.06646e+06	1.04345e+06	1.0965e+06	1.08114e+06	849318	879081	886766	829654	829896	863105	1.05228e+06	1.04709e+06	1.05227e+06
pos_74	N-Acetylmannosamine	metab_73	C00645	HMDB0001129	465.172	pos	2M+Na, 2M+K, 2M+NH4, M+ACN+H	C8H15NO6	2.8901	7772-94-3	Carbohydrates	Monosaccharides	map01100;map00520	Metabolic pathways; Amino sugar and nucleotide sugar metabolism	Metabolism;Metabolism	Global and overview maps;Carbohydrate metabolism	Organic oxygen compounds	Organooxygen compounds	Carbohydrates and carbohydrate conjugates	2.05463e+06	2.06945e+06	2.13821e+06	2.01435e+06	2.02672e+06	2.04091e+06	2.00806e+06	2.07548e+06	2.05893e+06	2.04132e+06	2.03157e+06	1.99544e+06	1.66225e+06	1.67573e+06	1.67713e+06	1.70606e+06	1.66643e+06	1.72483e+06	1.32724e+06	1.27195e+06	1.30627e+06	1.26912e+06	1.29972e+06	1.22759e+06	1.77664e+06	1.75722e+06	1.75653e+06
pos_86	Sucrose	metab_85	C00089	HMDB0000258	365.105	pos	M+H, M+Na, 2M+NH4, M+H-2H2O	C12H22O11	0.6725	57-50-1	Carbohydrates	Oligosaccharides	map01100;map00500;map01110;map02010;map00052	Metabolic pathways; Starch and sucrose metabolism; Biosynthesis of secondary metabolites; ABC transporters; Galactose metabolism	Metabolism;Metabolism;Metabolism;Environmental Information Processing;Metabolism	Global and overview maps;Carbohydrate metabolism;Global and overview maps;Membrane transport;Carbohydrate metabolism	Organic oxygen compounds	Organooxygen compounds	Carbohydrates and carbohydrate conjugates	3.87387e+06	3.96666e+06	4.06406e+06	4.04717e+06	3.93104e+06	4.03447e+06	4.12168e+06	4.29483e+06	4.17425e+06	4.20628e+06	4.21844e+06	4.25902e+06	5.58285e+06	5.69848e+06	5.69752e+06	5.64703e+06	5.65077e+06	5.72663e+06	6.70176e+06	6.81035e+06	6.91149e+06	6.81042e+06	6.75098e+06	6.66609e+06	4.96406e+06	4.9825e+06	4.98251e+06
pos_95	L-Arginine	metab_94	C00062	HMDB0000517	175.119	pos	M+H, 2M+H, M+H-H2O	C6H14N4O2	0.5025	74-79-3	Peptides	Amino acids	map01100;map00220;map01110;map02010;map00330;map01230;map00970;map00261	Metabolic pathways; Arginine biosynthesis; Biosynthesis of secondary metabolites; ABC transporters; Arginine and proline metabolism; Biosynthesis of amino acids; Aminoacyl-tRNA biosynthesis; Monobactam biosynthesis	Metabolism;Metabolism;Metabolism;Environmental Information Processing;Metabolism;Metabolism;Genetic Information Processing;Metabolism	Global and overview maps;Amino acid metabolism;Global and overview maps;Membrane transport;Amino acid metabolism;Global and overview maps;Translation;Biosynthesis of other secondary metabolites	Organic acids and derivatives	Carboxylic acids and derivatives	Amino acids, peptides, and analogues	2.20429e+07	2.26726e+07	2.22689e+07	2.23647e+07	2.19903e+07	2.20658e+07	2.09307e+07	2.10154e+07	2.08341e+07	2.13577e+07	2.12872e+07	2.10458e+07	2.82116e+07	2.85033e+07	2.83418e+07	2.88615e+07	2.76301e+07	2.82683e+07	1.56117e+07	1.51885e+07	1.55161e+07	1.53652e+07	1.52762e+07	1.52627e+07	2.14485e+07	2.1145e+07	2.16045e+07
pos_103	2-Hydroxycinnamic acid	metab_102	C01772	HMDB0002641	182.081	pos	M+H, M+NH4, M+H-H2O	C9H8O3	0.9513	583-17-5	-	-	map01100;map00940;map01110;map00360	Metabolic pathways; Phenylpropanoid biosynthesis; Biosynthesis of secondary metabolites; Phenylalanine metabolism	Metabolism;Metabolism;Metabolism;Metabolism	Global and overview maps;Biosynthesis of other secondary metabolites;Global and overview maps;Amino acid metabolism	Phenylpropanoids and polyketides	Cinnamic acids and derivatives	Hydroxycinnamic acids and derivatives	502981	499269	505188	490940	476845	481609	1.19615e+06	1.17409e+06	1.16665e+06	1.18042e+06	1.16622e+06	1.17704e+06	815295	813848	806496	819134	818883	815020	1.06285e+06	1.07716e+06	1.09675e+06	1.08923e+06	1.07459e+06	1.06334e+06	900653	900669	889641
pos_108	Dityrosine	metab_107	-	HMDB0006045	361.139	pos	M+2H, M+H, M+Na	C18H20N2O6	1.1862	980-21-2	-	-	-	-	-	-	Lignans, neolignans and related compounds	Not Available	Not Available	295633	291656	291336	300010	286770	288022	162910	165583	159662	162110	167821	160458	135594	135419	137496	144847	141560	142517	282103	270808	276307	275469	270395	279507	205042	206315	206310
pos_116	Sarmentosin	metab_115	C08340	HMDB0030697	276.107	pos	M+H, 2M+Na, M+Na	C11H17NO7	1.6366	71933-54-5	-	-	-	-	-	-	Lipids and lipid-like molecules	Fatty Acyls	Fatty acyl glycosides	163922	157769	161396	163107	165528	161879	553072	581593	559448	559943	553240	527170	287798	286134	291122	298106	292634	290949	220541	208993	225876	222266	223432	217818	324145	324174	330409
pos_118	1-(2-Furyl)butan-3-one	metab_117	-	HMDB0032290	103.054	pos	M+H-2H2O, M+H-H2O, M+H	C8H10O2	1.629	699-17-2	-	-	-	-	-	-	Organoheterocyclic compounds	Heteroaromatic compounds	Not Available	191805	189221	190058	183341	182900	186093	366240	377814	374835	369878	374607	376140	288525	285285	279412	287813	286420	289457	301276	290341	304638	301264	292770	293863	284627	283210	281894
pos_134	Vanilloloside	metab_133	-	HMDB0032013	317.122	pos	M+H-2H2O, M+H, M+H-H2O	C14H20O8	2.6098	74950-96-2	-	-	-	-	-	-	Organic oxygen compounds	Organooxygen compounds	Carbohydrates and carbohydrate conjugates	128385	132728	134676	130393	134240	128590	217399	218885	216437	221936	228465	223035	151025	147650	147586	151638	149082	149483	123213	127290	120055	122481	122702	117820	155358	155358	155189
pos_154	N-[(5-Hydroxy-2-pyridinyl)methyl]adenosine	metab_153	-	HMDB0040912	357.133	pos	M+H-H2O, 2M+H, M+Na	C16H18N6O5	4.1905	123369-41-5	-	-	-	-	-	-	Nucleosides, nucleotides, and analogues	Purine nucleosides	Not Available	37434.6	34117.5	37096.7	33461.4	36647	33313.4	218408	211216	212118	220694	216329	214069	29361.8	28317	30241.6	29225.9	31877.2	32481.5	15451.5	17856.4	17895.5	17517.1	18973.7	16086.2	96526.5	96515.9	93208.2
pos_165	Gypsogenin 3-O-b-D-glucuronide	metab_164	-	HMDB0034520	611.357	pos	M+H-2H2O, M+H-H2O, M+H	C36H54O10	5.3969	-	-	-	-	-	-	-	Lipids and lipid-like molecules	Prenol lipids	Terpene glycosides	32187.5	33743	29779	35213.8	34848	29583.9	6943.29	5464.43	9466.82	9227.68	5755.39	8165.77	192169	210751	189731	207594	208996	201571	35923.8	50507.1	54292.4	55265.9	46016.3	44838.4	64988.7	65522.1	65517.3
pos_170	Ganolucidic acid D	metab_169	-	HMDB0035299	501.32	pos	M+H-H2O, M+H, M+H-2H2O	C30H44O6	5.8348	102607-22-7	-	-	-	-	-	-	Organoheterocyclic compounds	Imidolactams	Not Available	293251	263141	275518	279296	277280	298747	367752	365284	362890	363934	365290	367978	605604	584091	610946	633713	622784	582661	337090	369158	344752	345077	341513	353054	404516	404513	401039
pos_175	Bassic acid	metab_174	-	LMPR0106150025;HMDB0034526	469.33	pos	M+H-H2O, M+H, M+H-2H2O	C30H46O5	5.9323	465-01-0	-	-	-	-	-	-	Lipids and lipid-like molecules	Steroids and steroid derivatives	Hydroxysteroids	544185	543312	557408	563723	549335	563331	391007	378173	375371	410645	386123	379750	1.24001e+06	1.19071e+06	1.19743e+06	1.20729e+06	1.26672e+06	1.24795e+06	579344	589494	562749	565443	557150	542132	739216	739245	746728
pos_180	Soyasapogenol B 3-O-b-D-glucuronide	metab_179	-	HMDB0039329	599.393	pos	M+H-2H2O, M+H, M+H-H2O	C36H58O9	6.0815	99541-89-6	-	-	-	-	-	-	Lipids and lipid-like molecules	Prenol lipids	Monoterpenoids	1.74016e+06	1.83786e+06	1.85501e+06	1.82106e+06	1.79872e+06	1.78403e+06	1.31675e+06	1.40361e+06	1.33982e+06	1.42664e+06	1.42416e+06	1.38341e+06	1.86096e+06	1.78133e+06	1.86213e+06	1.89277e+06	1.75046e+06	1.87357e+06	2.1072e+06	2.02197e+06	2.0981e+06	2.15706e+06	2.02787e+06	2.07083e+06	1.75554e+06	1.72785e+06	1.75562e+06
pos_184	Zedoarondiol	metab_183	-	HMDB0036448	235.169	pos	M+H-H2O, M+H, M+H-2H2O	C15H24O3	6.1487	98644-24-7	-	-	-	-	-	-	Lipids and lipid-like molecules	Prenol lipids	Sesquiterpenoids	126647	116703	123362	123183	121253	118740	103993	112785	107845	102425	109901	105672	81434.5	81742	83158.3	82430.7	81399.8	84444.2	54140.1	47000.4	50332.6	50091.1	49379	55592.2	92565.6	92566.6	92021.5
pos_188	Gingerglycolipid A	metab_187	-	HMDB0041093	699.355	pos	M+NH4, M+Na, M+H	C33H56O14	6.2305	145937-22-0	-	-	-	-	-	-	Lipids and lipid-like molecules	Glycerolipids	Glycosylglycerols	5.9809e+06	5.76047e+06	6.12553e+06	6.25831e+06	5.74445e+06	5.93612e+06	3.27162e+06	3.16189e+06	3.28367e+06	3.37496e+06	3.20144e+06	3.34579e+06	8.81199e+06	8.79727e+06	8.97272e+06	8.88746e+06	8.80637e+06	8.63379e+06	5.64375e+06	6.04722e+06	5.6958e+06	5.84253e+06	5.80075e+06	5.99244e+06	5.92656e+06	5.96768e+06	5.92504e+06
pos_190	Carboprost Tromethamine	metab_189	-	HMDB0014573	391.245	pos	M+H-H2O, M+Na, M+H	C21H36O5	6.2082	58551-69-2	-	-	-	-	-	-	Lipids and lipid-like molecules	Fatty Acyls	Eicosanoids	8.09156e+06	7.84896e+06	8.32787e+06	8.10836e+06	7.99093e+06	8.34165e+06	7.18363e+06	6.91888e+06	6.89424e+06	6.82919e+06	7.06169e+06	6.8965e+06	5.96591e+06	5.88074e+06	5.71422e+06	5.84039e+06	5.71568e+06	6.1084e+06	2.8049e+06	2.81122e+06	2.79258e+06	2.78383e+06	2.83183e+06	2.76116e+06	6.41014e+06	6.27472e+06	6.27476e+06
pos_228	3beta-3-Hydroxy-18-lupen-21-one	metab_227	-	HMDB0035355	423.361	pos	M+H-H2O, M+H, M+H-2H2O	C30H48O2	6.0815	29367-66-6	-	-	-	-	-	-	Lipids and lipid-like molecules	Prenol lipids	Triterpenoids	6.3117e+06	6.57774e+06	6.58019e+06	6.4155e+06	6.57935e+06	6.53777e+06	4.88944e+06	5.11636e+06	4.9298e+06	4.94524e+06	5.12358e+06	5.11632e+06	6.08036e+06	5.82071e+06	6.04946e+06	6.07926e+06	5.785e+06	6.1648e+06	7.29402e+06	6.95561e+06	7.28426e+06	7.44786e+06	7.18132e+06	7.17053e+06	6.14195e+06	6.08756e+06	6.08759e+06
pos_232	1-H-Inden-1-one,2,3-dihydro-3,3,5,6-tetramethyl	metab_231	-	HMDB0059683	189.127	pos	M+H, 2M+ACN+H, M+H-H2O	C13H16O	5.9697	-	-	-	-	-	-	-	Benzenoids	Indanes	Indanones	95101.6	98220.6	101182	94604.1	96705.8	100391	75486.9	81131.7	80814.2	85726.6	77649.8	86434.6	107958	99461.1	96107.7	102250	99526.3	96678	64856.1	68243.4	64867.2	60606.2	66067.6	58526.4	85072.6	86139.8	85086.7
pos_234	Esculentic acid (Phytolacca)	metab_233	-	HMDB0034639	503.336	pos	M+H-H2O, M+H, M+H-2H2O	C30H46O6	5.9697	56283-68-2	-	-	-	-	-	-	Lipids and lipid-like molecules	Prenol lipids	Triterpenoids	1.16578e+06	1.22352e+06	1.22695e+06	1.20549e+06	1.18435e+06	1.1985e+06	950727	1.01593e+06	961045	1.00179e+06	970896	1.01101e+06	1.17466e+06	1.20787e+06	1.13845e+06	1.17313e+06	1.23274e+06	1.19962e+06	1.13478e+06	1.14722e+06	1.19028e+06	1.13328e+06	1.16062e+06	1.1127e+06	1.14384e+06	1.15593e+06	1.14373e+06
pos_241	(3beta,17alpha,23R)-17,23-Epoxy-3,29-dihydroxy-27-norlanost-8-ene-15,24-dione	metab_240	-	HMDB0035112	455.315	pos	M+H-H2O, M+H, M+H-2H2O	C29H44O5	5.8348	-	-	-	-	-	-	-	Lipids and lipid-like molecules	Prenol lipids	Triterpenoids	499067	497702	485479	516535	506306	517345	712431	681549	675874	702428	699475	713602	1.24609e+06	1.2446e+06	1.30882e+06	1.35008e+06	1.34351e+06	1.25408e+06	662937	686915	660961	678416	648678	706250	799365	799885	800593
pos_244	Soyasapogenol B 24-O-b-D-glucoside	metab_243	-	HMDB0039520	603.424	pos	M+H-H2O, M+H, M+H-2H2O	C36H60O8	5.8198	115334-08-2	-	-	-	-	-	-	Lipids and lipid-like molecules	Prenol lipids	Terpene glycosides	573331	552533	578381	564262	582487	583838	244340	237765	250894	239068	230216	250590	562005	551835	542930	535276	535806	512587	746306	700834	729508	746356	712295	730899	487750	481318	481326
pos_250	Ginsenoside Rh7	metab_249	-	HMDB0039446	619.419	pos	M+H-H2O, M+H, M+H-2H2O	C36H60O9	5.6993	343780-68-7	-	-	-	-	-	-	Lipids and lipid-like molecules	Prenol lipids	Triterpenoids	118615	122974	116417	124026	122490	115257	37508.8	28712.1	34090.4	33109.1	34886.6	35095.6	69692.5	69480.2	70468	80780	73291.2	73758.4	157144	152427	150746	144498	149903	155388	86008.2	85840.2	85840.2
pos_264	Beta-Elemolic acid	metab_263	-	HMDB0034961	439.356	pos	M+H-H2O, M+H, M+H-2H2O	C30H48O3	4.8439	28282-54-4	-	-	-	-	-	-	Lipids and lipid-like molecules	Prenol lipids	Triterpenoids	18213.3	21351	19685	19678.7	22344.1	17175.2	35571.5	33662.5	32104.5	31963.9	28951.5	32514.4	133901	124211	134980	131038	133334	128865	10123.7	6687.73	8361.45	10177.1	8606.03	7540.89	44785.7	46076.6	47596.7
pos_270	Propyl 2,4-decadienoate	metab_269	-	LMFA07011001;HMDB0037307	211.169	pos	M+H-H2O, M+H, M+H-2H2O	C13H22O2	4.525	-	-	-	-	-	-	-	Lipids and lipid-like molecules	Fatty Acyls	Fatty acid esters	72041.1	69952	73248.9	70323.8	68068.6	71985.5	38271.9	38120.2	37249.9	37509.1	37444.4	39784.2	34727.3	33431.2	35898.6	35306.4	36448.5	34559.4	81589.5	84200.8	82401.9	83394	81622.7	83178.1	53735.4	54035.8	53736.6
pos_279	3,4,5-trihydroxy-6-(2-hydroxy-1,2-diphenylethoxy)oxane-2-carboxylic acid	metab_278	-	HMDB0135201	822.28	pos	M+Na, 2M+ACN+H, M+H-2H2O	C20H22O8	3.8637	-	-	-	-	-	-	-	Phenylpropanoids and polyketides	Stilbenes	Stilbene glycosides	363636	356964	368059	369070	362063	349524	448423	462154	445343	437975	439592	438771	289257	277100	293716	289167	291928	295891	369897	382973	387116	381803	377044	370589	373378	368318	368300
pos_288	5-(3',4',5'-trihydroxyphenyl)-gamma-valerolactone-O-methyl-4'-O-glucuronide	metab_287	-	HMDB0060027	437.105	pos	M+H, M+Na, M+H-H2O	C18H22O11	3.2478	-	-	-	-	-	-	-	Organic oxygen compounds	Organooxygen compounds	Carbohydrates and carbohydrate conjugates	26334.9	27070	26049.8	25688.6	27021.1	25497.5	92056.7	92323.9	89086.6	84136.3	84695.8	88510	5184.21	3392.73	4304.6	4034.03	6030.47	5882.99	4271.14	4772.49	6457.45	6121.86	6206.43	6089.85	33239.6	30050.3	33247.1
pos_293	Dehydrocyanaropicrin	metab_292	-	HMDB0035029	327.122	pos	M+H-H2O, M+H, M+H-2H2O	C19H20O6	3.1413	35821-02-4	-	-	-	-	-	-	Lipids and lipid-like molecules	Prenol lipids	Terpene lactones	264831	265045	255102	265107	248744	253142	228176	226661	212040	225499	216197	219909	172737	174235	171275	168392	173538	176028	243782	249821	247568	241794	256232	251055	219269	219269	219918
pos_300	Crosatoside B	metab_299	-	HMDB0039253	469.167	pos	M+Na, M+K, M+NH4	C20H30O11	2.9358	139742-28-2	-	-	-	-	-	-	Organic oxygen compounds	Organooxygen compounds	Carbohydrates and carbohydrate conjugates	167202	163534	157849	163757	164742	155909	314346	313534	296684	301108	295749	306522	240275	239568	247207	250740	253811	253011	468916	487205	480587	497274	479069	445869	305879	305885	302779
pos_306	L-Serine	metab_305	C00065	HMDB0000187	147.076	pos	M+H-2H2O, M+ACN+H, M+H	C3H7NO3	0.5616	56-45-1	Peptides	Amino acids	map01100;map00630;map01110;map00920;map01502;map00460;map00270;map01200;map01230;map00600;map02010;map00260;map00261;map00970	Metabolic pathways; Glyoxylate and dicarboxylate metabolism; Biosynthesis of secondary metabolites; Sulfur metabolism; Vancomycin resistance; Cyanoamino acid metabolism; Cysteine and methionine metabolism; Carbon metabolism; Biosynthesis of amino acids; Sphingolipid metabolism; ABC transporters; Glycine, serine and threonine metabolism; Monobactam biosynthesis; Aminoacyl-tRNA biosynthesis	Metabolism;Metabolism;Metabolism;Metabolism;Human Diseases;Metabolism;Metabolism;Metabolism;Metabolism;Metabolism;Environmental Information Processing;Metabolism;Metabolism;Genetic Information Processing	Global and overview maps;Carbohydrate metabolism;Global and overview maps;Energy metabolism;Drug resistance: antimicrobial;Metabolism of other amino acids;Amino acid metabolism;Global and overview maps;Global and overview maps;Lipid metabolism;Membrane transport;Amino acid metabolism;Biosynthesis of other secondary metabolites;Translation	Organic acids and derivatives	Carboxylic acids and derivatives	Amino acids, peptides, and analogues	825588	826461	843225	823046	832331	839087	863514	907569	886173	896664	879951	884007	1.81692e+06	1.81892e+06	1.83213e+06	1.82127e+06	1.76635e+06	1.83206e+06	1.88586e+06	1.89441e+06	1.95208e+06	1.94054e+06	1.90913e+06	1.90256e+06	1.29925e+06	1.29143e+06	1.29926e+06
pos_314	2-amino-6-hydroxyhexanoic acid	metab_313	-	HMDB0142963	130.086	pos	M+H-H2O, M+H, M+ACN+H	C6H13NO3	0.6427	-	-	-	-	-	-	-	Organic acids and derivatives	Carboxylic acids and derivatives	Amino acids, peptides, and analogues	2.68808e+06	2.71799e+06	2.76342e+06	2.76739e+06	2.81551e+06	2.87338e+06	2.84766e+06	3.02467e+06	2.79609e+06	2.88126e+06	2.92004e+06	2.86126e+06	776374	797834	810736	775793	797821	767288	664017	664136	659981	652313	656106	658358	1.83407e+06	1.85331e+06	1.83997e+06
pos_361	L-Hexahydro-3-imino-1,2,4-oxadiazepine-3-carboxylic acid	metab_360	-	HMDB0030402	177.098	pos	M+H, M+NH4	C5H9N3O3	0.5025	21539-44-6	-	-	-	-	-	-	Organic acids and derivatives	Carboxylic acids and derivatives	Amino acids, peptides, and analogues	1.56831e+06	1.57919e+06	1.53725e+06	1.58067e+06	1.46074e+06	1.46565e+06	1.51922e+06	1.48856e+06	1.52324e+06	1.54801e+06	1.55142e+06	1.54151e+06	680675	700137	688354	748378	686964	740930	365088	351527	376485	381722	356060	357559	1.09018e+06	1.05271e+06	1.07256e+06
pos_365	L-Lysine	metab_364	C00047	HMDB0000182	147.113	pos	M+H-H2O, M+H	C6H14N2O2	0.4951	56-87-1	Peptides	Amino acids	map01100;map00310;map01110;map00300;map01210;map00780;map02010;map01230;map00970;map00960	Metabolic pathways; Lysine degradation; Biosynthesis of secondary metabolites; Lysine biosynthesis; 2-Oxocarboxylic acid metabolism; Biotin metabolism; ABC transporters; Biosynthesis of amino acids; Aminoacyl-tRNA biosynthesis; Tropane, piperidine and pyridine alkaloid biosynthesis	Metabolism;Metabolism;Metabolism;Metabolism;Metabolism;Metabolism;Environmental Information Processing;Metabolism;Genetic Information Processing;Metabolism	Global and overview maps;Amino acid metabolism;Global and overview maps;Amino acid metabolism;Global and overview maps;Metabolism of cofactors and vitamins;Membrane transport;Global and overview maps;Translation;Biosynthesis of other secondary metabolites	Organic acids and derivatives	Carboxylic acids and derivatives	Amino acids, peptides, and analogues	124175	117618	118863	119386	117707	110467	167806	154496	160102	161269	167999	159307	91181.6	90269.4	89802.9	93676	87234.3	95068.3	137368	141097	142873	143594	140792	139278	126357	126358	128599
pos_391	L-alpha-Aspartyl-L-hydroxyproline	metab_390	-	HMDB0011160	229.082	pos	M+H-H2O, M+Na	C9H14N2O6	0.8985	-	-	-	-	-	-	-	Organic acids and derivatives	Carboxylic acids and derivatives	Amino acids, peptides, and analogues	143417	138231	145046	138784	139833	131659	31160	29910.2	27427.9	28957.6	27650.4	27283.9	73535.1	73410.4	69905.6	70188.7	79105.7	72466.9	107036	105437	110925	112005	106996	110076	70480.3	70480.8	70083.8
pos_468	N2-Maltulosylarginine	metab_467	-	HMDB0041542	499.229	pos	M+2H, M+H	C18H34N4O12	1.8261	162966-06-5	-	-	-	-	-	-	Lipids and lipid-like molecules	Saccharolipids	Not Available	155311	156235	148078	148650	152225	149750	81573.3	83535.2	79905.9	78473.2	81087.2	80264.9	72121.2	72966	70776.8	70788	71353.2	72031.6	117478	123711	123118	121105	121092	122249	100000	101086	99997.8
pos_483	4-Hydroxy-6-methyl-3-(1-oxobutyl)-2H-pyran-2-one	metab_482	-	HMDB0040637	214.107	pos	M+NH4, M+ACN+H	C10H12O4	2.0476	22073-85-4	-	-	-	-	-	-	Organic oxygen compounds	Organooxygen compounds	Carbonyl compounds	25424.3	24574.3	24024.5	24390.4	24291.5	24852.2	13794	15812.3	16309.1	16656.7	17648.4	16353.9	23282.4	21422.7	21817.7	21942.8	22739.7	22194.9	22776	23327.6	23764.1	22077.4	21093.8	22730.7	19470.5	20415.5	19473.3
pos_505	Cynaroside A	metab_504	-	HMDB0040532	467.188	pos	M+Na, M+K	C21H32O10	2.2675	117804-06-5	-	-	-	-	-	-	Lipids and lipid-like molecules	Prenol lipids	Terpene lactones	125359	135323	134459	128062	117876	123675	523181	530289	538907	517114	549557	555034	92290	86303.3	102372	83741.3	93121.9	92742.8	329085	343485	325533	351035	316998	354203	290784	298913	301135
pos_542	3-Indolebutyric acid	metab_541	C11284	HMDB0002096	186.091	pos	M+H-H2O, M+H	C12H13NO2	2.67	133-32-4	-	-	-	-	-	-	Organoheterocyclic compounds	Indoles and derivatives	Indoles	431678	431557	434734	441326	422990	444847	234283	243320	232131	247414	244004	233376	194095	197848	193599	196174	201909	202284	489331	507247	496882	489671	491738	480652	323605	323114	324437
pos_549	Annuolide C	metab_548	-	HMDB0036488	247.132	pos	M+H-H2O, M+H	C15H18O3	2.7605	152442-49-4	-	-	-	-	-	-	Lipids and lipid-like molecules	Prenol lipids	Terpene lactones	9411.28	9381.38	9196.04	9853.59	9352.37	9352.05	45402.9	44871.6	45494.2	45826	44579.4	44569.4	11157.1	12036.2	11870.4	12118.3	11820.2	12631.8	19949.1	20751.7	20939.3	21563.4	20150.4	21752.1	23038.7	23647.2	23035.7
pos_554	Feruloyl C1-glucuronide	metab_553	-	HMDB0041734	393.078	pos	M+H, M+Na	C16H18O10	2.8977	-	-	-	-	-	-	-	Phenylpropanoids and polyketides	Isoflavonoids	Isoflavonoid O-glycosides	78145	76989	82672.6	79726.1	76010.9	82903.2	7268.24	7054.39	7213.55	7464.01	6899.47	7556.47	7781.27	7882.94	7307.91	8356.58	7598.99	8668.14	21391.8	21789.5	21888.6	19716	20639.4	19895.4	24852.3	24853.1	24378.7
pos_620	Methionyl-Glutamate	metab_619	-	HMDB0028972	311.127	pos	M+H, M+CH3OH+H	C10H18N2O5S	3.8864	-	-	-	-	-	-	-	Organic acids and derivatives	Carboxylic acids and derivatives	Amino acids, peptides, and analogues	171021	171581	160008	170550	172312	162778	84858	90005.5	85146.2	83701	88926.3	84909.4	122917	121902	124919	129860	128710	122677	44563.6	44678.6	42575.3	42334.4	42709	44717.5	104387	105109	105104
pos_701	Araliasaponin II	metab_700	-	HMDB0036968	945.503	pos	M+H, M+Na	C47H76O19	5.737	289649-65-6	-	-	-	-	-	-	Lipids and lipid-like molecules	Prenol lipids	Terpene glycosides	375384	368417	349559	394669	352742	356950	54279	44231.9	39328.6	56931.5	38664.1	52464.6	537724	502152	521582	575423	537892	529375	39061.8	36744.2	41323.1	34915.2	45294.3	62379.4	242745	238682	238704
pos_713	Myristic acid	metab_712	C06424	LMFA01010014;HMDB0000806	246.242	pos	M+NH4, M+2Na-H	C14H28O2	5.8799	544-63-8	Lipids	Fatty acids	map01100;map00061	Metabolic pathways; Fatty acid biosynthesis	Metabolism;Metabolism	Global and overview maps;Lipid metabolism	Lipids and lipid-like molecules	Fatty Acyls	Fatty acids and conjugates	224478	198345	265209	203116	221664	259045	229507	250835	193482	214121	181070	199390	286083	245226	232625	248820	227915	207520	296728	245435	324929	258558	277749	251623	295986	296043	298426
pos_733	Phytosphingosine	metab_732	C12144	LMSP01030001;HMDB0004610	318.299	pos	M+H-2H2O, M+H	C18H39NO3	6.0368	554-62-1	-	-	map00600;map01100	Sphingolipid metabolism; Metabolic pathways	Metabolism;Metabolism	Lipid metabolism;Global and overview maps	Organic nitrogen compounds	Organonitrogen compounds	Amines	134890	123273	130107	126499	127057	125109	132484	133241	129182	121174	128355	124665	137948	137665	140351	141169	129718	138010	155835	167423	158435	172432	161239	162467	136031	137596	137581
pos_735	4-Isopropyl-3-cyclohexene-1-carboxylic acid	metab_734	-	HMDB0037175	151.111	pos	M+H-H2O, 2M+NH4	C10H16O2	6.0443	56424-87-4	-	-	-	-	-	-	Lipids and lipid-like molecules	Prenol lipids	Monoterpenoids	22709.1	26158.4	22629.3	22708.8	20262.2	24370.5	33888.1	34016.5	36033	34013.9	35266.1	29968.3	19076.5	16581.7	20922	20986	21269.4	19706.7	16742.3	16367.9	19206.5	16960	16693.4	17374.5	25677.6	25684.8	24770.9
pos_758	9alpha-(3-Methyl-2E-pentenoyloxy)-4S-hydroxy-10(14)-oplopen-3-one	metab_757	-	HMDB0040954	349.237	pos	M+H, M+K	C21H32O4	6.1636	147742-07-2	-	-	-	-	-	-	Lipids and lipid-like molecules	Prenol lipids	Sesquiterpenoids	709040	637177	688195	687337	676409	652827	518941	521981	520383	509600	517241	498568	507160	557223	518154	520828	533308	534869	285288	273474	292314	265799	276085	275356	536714	526781	536784
pos_761	Cucurbic acid	metab_760	C08482	HMDB0029388	195.138	pos	M+H-H2O, M+H	C12H20O3	6.1784	58240-50-9	-	-	-	-	-	-	Lipids and lipid-like molecules	Fatty Acyls	Lineolic acids and derivatives	99634.8	91738.7	90273.6	95365.8	100696	93006.7	112041	111140	110391	110011	108891	107195	49069.7	49127.7	48800.4	49062.9	45151.1	48214.1	37799	35866.6	33929.6	35523.2	40511.7	33864.8	73774.7	74690.5	73775
pos_765	Mangalkanyl glucoside	metab_764	-	HMDB0036015	409.255	pos	M+NH4, M+Na	C21H38O6	6.2082	259144-63-3	-	-	-	-	-	-	Organic oxygen compounds	Organooxygen compounds	Carbohydrates and carbohydrate conjugates	362125	361071	384711	344182	351631	385032	359011	347282	362007	344715	368579	338577	302108	287218	272910	267863	263305	285937	253149	246630	242808	236232	245199	238176	356786	355553	356786
pos_769	MG(0:0/18:3(6Z,9Z,12Z)/0:0)	metab_768	-	HMDB0011539	353.268	pos	M+H-H2O, M+H	C21H36O4	6.2305	-	-	-	-	-	-	-	Lipids and lipid-like molecules	Fatty Acyls	Lineolic acids and derivatives	1.24105e+06	1.20856e+06	1.23039e+06	1.23263e+06	1.21088e+06	1.19716e+06	807323	777150	791809	786896	796915	803413	1.31171e+06	1.26902e+06	1.29714e+06	1.31099e+06	1.34329e+06	1.2991e+06	754377	784230	749795	784853	739904	735152	1.00131e+06	1.01535e+06	1.01532e+06
pos_815	LysoPC(0:0/18:0)	metab_814	-	HMDB0011128	524.37	pos	M+H, M+Na	C26H54NO7P	6.5865	4421-58-3	-	-	-	-	-	-	Lipids and lipid-like molecules	Glycerophospholipids	Glycerophosphocholines	119845	97345.7	121838	112915	92014.6	91857.4	198673	191612	183401	191486	185774	201007	4773.6	10646.8	12448.7	3405.35	9142.37	9050.01	42662.2	58302	42717.2	51026.6	48940.6	48839.2	76202.5	79616.9	79424.7
pos_923	Octadecanamide	metab_922	C13846	HMDB0034146;LMFA08010003	284.294	pos	M+H, M+ACN+H	C18H37NO	6.757	124-26-5	-	-	-	-	-	-	Organic acids and derivatives	Carboximidic acids and derivatives	Carboximidic acids	1.25661e+06	1.2884e+06	1.26981e+06	1.19367e+06	1.26547e+06	1.24251e+06	1.59461e+06	1.57371e+06	1.51151e+06	1.53444e+06	1.65195e+06	1.68313e+06	1.19959e+06	1.11188e+06	1.19606e+06	1.15193e+06	1.12634e+06	1.13819e+06	1.88228e+06	1.92687e+06	1.95374e+06	1.96541e+06	2.02067e+06	1.99319e+06	1.46506e+06	1.4268e+06	1.42679e+06
pos_930	Palmitic amide	metab_928	-	HMDB0012273	256.263	pos	M+H, M+ACN+H	C16H33NO	6.5641	629-54-9	-	-	-	-	-	-	Lipids and lipid-like molecules	Fatty Acyls	Fatty amides	2.10653e+06	2.15532e+06	2.21957e+06	2.06611e+06	2.09429e+06	1.9768e+06	2.47702e+06	2.46214e+06	2.49518e+06	2.45054e+06	2.53961e+06	2.39533e+06	1.77139e+06	1.78462e+06	1.83794e+06	1.77743e+06	1.87898e+06	1.89599e+06	3.08568e+06	3.32887e+06	3.29171e+06	3.21957e+06	3.35619e+06	3.21998e+06	2.35876e+06	2.32748e+06	2.35883e+06
pos_931	Dihydrojasmone	metab_929	-	HMDB0031565	149.132	pos	M+H-H2O, M+NH4	C11H18O	6.579	1128-08-1	-	-	-	-	-	-	Organic oxygen compounds	Organooxygen compounds	Carbonyl compounds	47198.8	51333.9	50417.9	49227.9	47171.7	48106.4	58502.4	57846.5	57673.6	58735.1	59377.2	56780.1	43438.3	42015.6	43165.8	41228	42898.4	44903.9	71820.1	67195.8	72967.5	72307.6	77354.4	70085	53368.8	52236.1	53364.1
pos_959	Acetyl tributyl citrate	metab_957	-	HMDB0034159	425.214	pos	M+H, M+Na	C20H34O8	6.2898	77-90-7	-	-	-	-	-	-	Organic acids and derivatives	Carboxylic acids and derivatives	Tetracarboxylic acids and derivatives	317899	377589	375812	334566	319076	325610	271801	279090	252982	256353	269070	264089	291937	295873	288715	295103	266400	256155	395854	399123	398143	433653	380840	376516	339086	331651	331504
pos_961	Flavidulol C	metab_959	-	HMDB0039150	537.302	pos	M+NH4, M+Na	C34H42O4	6.2824	117568-34-0	-	-	-	-	-	-	Benzenoids	Phenol ethers	Anisoles	1.39032e+06	1.4555e+06	1.40376e+06	1.39957e+06	1.43243e+06	1.38081e+06	402166	434589	399111	419857	443590	408117	1.10327e+06	1.05039e+06	1.06108e+06	1.07179e+06	1.02989e+06	1.01518e+06	1.09762e+06	1.01635e+06	1.03133e+06	1.10872e+06	1.11216e+06	1.06968e+06	959126	964747	964739
pos_985	5(S),11(R)-DiHETE	metab_983	-	HMDB0062615	369.263	pos	M+NH4, M+CH3OH+H	C20H32O4	6.1263	-	-	-	-	-	-	-	Lipids and lipid-like molecules	Fatty Acyls	Eicosanoids	359278	359448	397286	362372	371762	356314	347592	371449	351510	348151	381889	352138	268171	262817	269254	243224	250369	277469	118114	114844	122323	121996	104090	111548	288707	288764	285163
pos_989	Cinnamaldehyde	metab_987	C00903	HMDB0003441	115.054	pos	M+H-H2O, M+H	C9H8O	6.1263	104-55-2	-	-	map01100;map00940;map01110	Metabolic pathways; Phenylpropanoid biosynthesis; Biosynthesis of secondary metabolites	Metabolism;Metabolism;Metabolism	Global and overview maps;Biosynthesis of other secondary metabolites;Global and overview maps	Phenylpropanoids and polyketides	Cinnamaldehydes	Not Available	78404.9	80665.6	77118.8	85109.3	90743.1	86601.8	60212.1	70090	62523.3	70135.6	66623.8	67249.3	73417.3	76917	78788.8	81502.5	75599.2	78880.9	77915.7	88378.8	74921.6	91519.3	88415.7	73940.2	74659.6	74691.8	76908.6
pos_996	Araliasaponin I	metab_994	-	HMDB0036476	929.508	pos	M+H, M+Na	C47H76O18	6.0815	289649-54-3	-	-	-	-	-	-	Lipids and lipid-like molecules	Prenol lipids	Terpene glycosides	1.30071e+06	1.49551e+06	1.36054e+06	1.29535e+06	1.38461e+06	1.31335e+06	1.27278e+06	1.34531e+06	1.25196e+06	1.35563e+06	1.30867e+06	1.3215e+06	1.12021e+06	1.18399e+06	1.16851e+06	1.12324e+06	1.12388e+06	1.19475e+06	758530	702784	738649	750635	718596	772727	1.23008e+06	1.19965e+06	1.19965e+06
pos_1002	Corchorifatty acid F	metab_1000	-	HMDB0035919	311.221	pos	M+H-H2O, M+NH4	C18H32O5	6.0517	95341-44-9	-	-	-	-	-	-	Lipids and lipid-like molecules	Fatty Acyls	Lineolic acids and derivatives	174389	168970	175273	164573	162356	166373	303526	317415	318182	311201	321004	318446	111146	105692	108592	108107	117012	117829	86167.9	79474.4	86040.9	88766	82461.2	84568.3	181377	178832	178830
pos_1022	Calamusenone	metab_1020	-	HMDB0038200	201.163	pos	M+H-H2O, M+H	C15H22O	5.9697	71305-96-9	-	-	-	-	-	-	Lipids and lipid-like molecules	Prenol lipids	Sesquiterpenoids	311706	310149	317624	308864	309213	320974	237550	239950	240675	246710	234628	248785	492306	489308	485052	511477	508565	502901	307765	310454	316527	310647	303315	297641	346000	350069	350076
pos_1027	Megastigmatrienone	metab_1025	-	HMDB0059906	173.132	pos	M+H-H2O, M+H	C13H18O	5.9697	-	-	-	-	-	-	-	Organic oxygen compounds	Organooxygen compounds	Carbonyl compounds	215998	222998	219269	221596	216660	217488	185363	186971	183382	188518	182485	190567	289343	288596	284060	292434	288782	287655	213319	218409	216239	220874	216973	208118	231465	235453	231467
pos_1030	Rishitin	metab_1028	C09715	HMDB0035593	187.148	pos	M+H-2H2O, M+H-H2O	C14H22O2	5.9622	18178-54-6	-	-	-	-	-	-	Organic oxygen compounds	Organooxygen compounds	Alcohols and polyols	310638	302541	308979	302591	307396	310068	253234	251056	246906	254808	250808	255495	475787	473905	465443	476797	486803	474026	309837	312401	311946	306696	308645	310951	341822	351631	346355
pos_1074	Dihydroactinidiolide	metab_1072	-	HMDB0035240	163.111	pos	M+H-H2O, M+H	C11H16O2	5.7295	15356-74-8	-	-	-	-	-	-	Organoheterocyclic compounds	Benzofurans	Not Available	30756.3	30643.8	27470.6	27697.2	26905.4	22920.4	44244.1	44510.2	43180.7	42267.1	41246.7	40967.8	18213.5	17293.2	16829.3	16473.1	17061.9	16877.1	16661.2	18067.7	17345.6	17863.5	16932	16100	30412.2	29355.1	28405.6
pos_1094	(ent-15beta)-15-Hydroxy-19-trachylobanoic acid	metab_1092	-	HMDB0036839	319.226	pos	M+H-H2O, M+H	C20H30O3	5.3893	83404-76-6	-	-	-	-	-	-	Lipids and lipid-like molecules	Prenol lipids	Diterpenoids	50513	42309.6	45134.5	47541.1	46319.2	45557.1	15446.9	14310.3	13937.2	14975.4	14952.6	15072.7	28839.5	27005.1	29502.8	28159.9	30449.3	29096.3	16314.4	18166.6	18135.3	16880.9	17963.8	16803.2	25684.4	25871.9	25683.1
pos_1145	Luteolin 3'-(3''-acetylglucuronide)	metab_1143	-	HMDB0038808;LMPK12110703	522.123	pos	M+NH4, M+Na	C23H20O13	4.601	-	-	-	-	-	-	-	Phenylpropanoids and polyketides	Flavonoids	Flavonoid glycosides	533845	555200	527613	542047	550560	517565	408905	424209	430264	411591	412921	403117	248066	253544	252136	260365	271742	250772	513709	493226	492811	508713	496605	505628	410347	412952	412593
pos_1164	3',6-Disinapoylsucrose	metab_1162	-	HMDB0040838	772.264	pos	M+NH4, M+Na	C34H42O19	4.1981	139891-98-8	-	-	-	-	-	-	Phenylpropanoids and polyketides	Cinnamic acids and derivatives	Hydroxycinnamic acids and derivatives	531483	508900	535236	518374	510039	491058	183093	184084	183015	185632	180879	168746	126118	137427	127521	125469	129583	151144	157554	163822	169642	153549	166179	173437	239116	239329	234580
pos_1170	1-Ipomeanol	metab_1168	-	HMDB0030473	191.07	pos	M+H-2H2O, M+Na	C9H12O3	4.1676	34435-70-6	-	-	-	-	-	-	Organoheterocyclic compounds	Heteroaromatic compounds	Not Available	44898.8	45119.3	45243.8	44219.1	44691.8	41462.4	29548.3	31207.8	29432.3	30082.9	29581.6	28579.1	30549.3	30032	30397.1	30363.2	29766.7	28858.5	45699.2	46275.4	44653.9	47513.7	45122.3	47421.1	35874.3	35875.1	35431.9
pos_1183	Hydroxytanshinone	metab_1181	-	HMDB0036635	311.127	pos	M+H-H2O, M+H	C19H18O4	3.9928	18887-18-8	-	-	-	-	-	-	Lipids and lipid-like molecules	Prenol lipids	Diterpenoids	95725.1	88938.2	94588.9	98540.1	92920.1	94237.2	87794.9	85951.2	82688.3	83910	82660.6	82019.2	54865.2	54610.5	55441.1	57091.5	59556.5	58756.6	55767.3	53431.7	54125.3	50940.2	55685	55802.5	70987.6	70986.1	71200.8
pos_1188	5-(3',4'-Dihydroxyphenyl)-gamma-valerolactone	metab_1186	-	HMDB0029185	191.07	pos	M+H-H2O, 2M+Na	C11H12O4	3.9701	-	-	-	-	-	-	-	Benzenoids	Phenols	Benzenediols	34247.1	34879.1	36099.9	35585.4	36487.5	33788.7	38347.5	41725.7	40785.7	39035.8	37847.5	39842.6	35187.3	32145.1	33491.5	33413.8	35880.6	34715.5	46600.7	44791.2	41457.2	40150.5	42881.2	43743.7	37405.1	36804.9	37404.4
pos_1189	Lusitanicoside	metab_1187	C10474	HMDB0034120	465.172	pos	M+H, M+Na	C21H30O10	3.9548	-	-	-	-	-	-	-	Organic oxygen compounds	Organooxygen compounds	Carbohydrates and carbohydrate conjugates	27795.5	24512.2	26785	27577.5	24580.4	26460	60473.2	66096	63377.5	58953.1	58099.2	59961.1	97808.9	97291.8	96045.4	96381.8	102431	100128	156595	154192	151704	151877	155626	160240	81542.6	81545.8	80205.5
pos_1192	Pterosin E	metab_1190	-	HMDB0036605	233.117	pos	M+H-H2O, M+H	C14H16O3	3.9548	52528-78-6	-	-	-	-	-	-	Benzenoids	Indanes	Indanones	16079.1	15636.8	15365.4	16676.1	16022.5	15753.8	30944.8	30968.1	30588	29101.3	29597.4	30713	47065.7	49003	46604.6	47678.9	46397.1	47284.9	73376.5	70958.1	74654.9	70536	72654.9	71729	38637	38993.4	38637.4
pos_1215	(7'S,8'S)-4,7'-Epoxy-3,8'-bilign-7-ene-3',5-dimethoxy-4',9,9'-triol 4'-glucoside	metab_1213	-	HMDB0040636	538.227	pos	M+H-H2O, M+NH4	C26H32O11	3.7652	107870-87-1	-	-	-	-	-	-	Phenylpropanoids and polyketides	2-arylbenzofuran flavonoids	Not Available	462556	458867	450932	463370	461355	459322	388588	387632	370528	376985	388789	381266	269053	278912	285001	278224	288791	275509	589014	577005	580729	563882	557205	571316	410275	412290	410002
pos_1279	Lucidone A	metab_1277	-	HMDB0035844	403.244	pos	M+2H, M+H	C24H34O5	3.0727	97653-92-4	-	-	-	-	-	-	Lipids and lipid-like molecules	Prenol lipids	Sesquiterpenoids	4690.92	4867.76	4473.26	6069.57	4667.2	4697.3	90419.3	83781.6	90100.3	86972.9	86573.7	83959.7	7559	6089	7478.99	6405.41	6746.94	5356.91	21745.8	22241	22799	22556.1	22455.7	20843.1	31986.9	31069.9	31988.9
pos_1300	Vanillin	metab_1298	C00755	HMDB0012308	185.081	pos	M+H, M+CH3OH+H	C8H8O3	2.6923	121-33-5	-	-	map01100;map01110;map00998	Metabolic pathways; Biosynthesis of secondary metabolites; Biosynthesis of various secondary metabolites - part 2	Metabolism;Metabolism;Metabolism	Global and overview maps;Global and overview maps;Biosynthesis of other secondary metabolites	Benzenoids	Phenols	Methoxyphenols	259780	246842	242783	253647	256963	253161	369872	395215	386604	391669	395093	387304	188123	188616	184973	184684	188532	187360	274112	267445	265289	276891	270280	256836	271257	274685	271287
pos_1307	Diethyl succinate	metab_1305	-	HMDB0033838	197.08	pos	M+H-2H2O, M+Na	C8H14O4	2.6098	123-25-1	-	-	-	-	-	-	Lipids and lipid-like molecules	Fatty Acyls	Fatty acid esters	43273.9	45004.4	48180.2	44748.9	46425	42603.4	53689.2	54513.6	55101	55190.4	54080.9	54326	41994.7	41060.5	40230.9	43143.3	40496.9	42927.3	36123.5	37862.6	35096.6	36402.6	35812.4	36241.7	45390.5	44344.6	44307.1
pos_1308	Dihydrosinapic acid	metab_1306	-	HMDB0041727	227.091	pos	M+H-H2O, M+H	C11H14O5	2.6098	-	-	-	-	-	-	-	Phenylpropanoids and polyketides	Phenylpropanoic acids	Not Available	116478	121624	120639	117024	117913	117348	186007	190133	185663	191003	192210	186467	129487	132404	131561	130355	130910	131594	110924	111815	109121	111534	107445	104158	138553	138559	137030
pos_1330	2-Methyl-1,3-cyclohexadiene	metab_1328	-	HMDB0032395	158.096	pos	M+NH4, M+ACN+Na	C7H10	2.1622	1489-57-2	-	-	-	-	-	-	Hydrocarbons	Unsaturated hydrocarbons	Branched unsaturated hydrocarbons	16504.3	15741.3	11493.4	15399.6	13052.4	15167.6	17320.1	27630	16998.9	25235.5	17713	16400.4	20008.5	18524.2	19138.2	27010.7	24113.7	28776	94702.6	86677.4	97084.9	75241.1	83532.4	90690.1	32247	31109.1	31140.2
pos_1333	Hypoglycin B	metab_1331	C08280	HMDB0029428	253.118	pos	M+H-H2O, M+ACN+Na	C12H18N2O5	2.0476	502-37-4	-	-	-	-	-	-	Organic acids and derivatives	Carboxylic acids and derivatives	Amino acids, peptides, and analogues	38745.6	37253.5	39899.2	40413.6	39008.4	39993.2	43349.4	42535.2	43739.7	43098.6	43990.8	43901.5	33244.1	32511.6	33897.4	33767.4	32649.3	33844.5	41753	42498.1	41814.2	40000	42462.9	41480.1	37369.3	37376.8	37668.3
pos_1363	6-(acetyloxy)-3,4,5-trihydroxyoxane-2-carboxylic acid	metab_1361	-	HMDB0124934	219.05	pos	M+H-H2O, M+Na	C8H12O8	1.0571	-	-	-	-	-	-	-	Organic oxygen compounds	Organooxygen compounds	Carbohydrates and carbohydrate conjugates	96719	94787.7	93494.7	91545.6	90240.8	92196.9	112479	106975	104524	101094	102570	106586	70203.1	65549.8	63285	65349.5	68990.1	66279.4	39062.4	35416	35746.3	33326.8	33906.3	36578.8	70402.2	70083.9	70081.7
pos_1364	Tetrahydro-2,5-furan-diacetic acid	metab_1362	-	HMDB0059767	153.054	pos	M+H-2H2O, M+ACN+H	C8H12O5	1.0571	-	-	-	-	-	-	-	Organic acids and derivatives	Carboxylic acids and derivatives	Dicarboxylic acids and derivatives	128581	131752	128796	123293	121990	123212	130412	130253	126463	128357	129524	129850	119386	121951	124337	122460	128893	128831	121494	124349	120633	121105	124448	127443	127698	128044	123333
pos_1417	N6-Acetyl-5S-hydroxy-L-lysine	metab_1415	-	HMDB0033891	187.107	pos	M+H-H2O, M+H	C8H16N2O4	0.5914	-	-	-	-	-	-	-	Organic acids and derivatives	Carboxylic acids and derivatives	Amino acids, peptides, and analogues	78266.5	83921.2	80243.2	85890.8	78495.8	83032.2	29726.1	21872.1	27718.3	28728.3	27218.3	33045.1	46419.3	55366.2	59868.2	56991.8	51955	59478.3	130763	112462	134575	138244	124190	129915	44905.4	44915.3	50883.5
pos_1425	Beta-D-Fructofuranosyl alpha-D-glucopyranosyl-(1->4)-D-glucopyranoside	metab_1423	-	HMDB0029930	522.202	pos	M+NH4, M+Na	C18H32O16	0.6063	-	-	-	-	-	-	-	Organic oxygen compounds	Organooxygen compounds	Carbohydrates and carbohydrate conjugates	762103	732310	752841	696872	768260	693018	504671	474190	475074	483794	483330	492792	1.2893e+06	1.38404e+06	1.30908e+06	1.22527e+06	1.31034e+06	1.31683e+06	2.0606e+06	2.18068e+06	2.18411e+06	2.23253e+06	2.09336e+06	2.14535e+06	942191	942264	934466
pos_1429	D-Tagatose	metab_1427	C00795	HMDB0003418	163.06	pos	M+H-H2O, M+Na	C6H12O6	0.6279	87-81-0	Carbohydrates	Monosaccharides	map01100;map00052	Metabolic pathways; Galactose metabolism	Metabolism;Metabolism	Global and overview maps;Carbohydrate metabolism	Organic oxygen compounds	Organooxygen compounds	Carbohydrates and carbohydrate conjugates	331311	346364	355274	341274	340843	354324	313633	324291	322719	325203	310886	320296	412870	427109	410250	411853	422221	413653	466564	467310	483180	463247	471526	468091	373010	373101	372189
pos_1436	Hexanoylcarnitine	metab_1434	-	HMDB0000705;LMFA07070070	301.212	pos	M+K, M+ACN+H	C13H25NO4	0.6427	6418-78-6	-	-	-	-	-	-	Lipids and lipid-like molecules	Fatty Acyls	Fatty acid esters	1.07803e+06	1.09511e+06	1.13944e+06	1.1421e+06	1.10071e+06	1.14988e+06	1.45231e+06	1.51356e+06	1.4376e+06	1.49878e+06	1.39207e+06	1.52572e+06	381264	387919	400195	384970	406762	397192	532728	532121	521511	551189	529508	521838	960750	954469	954459
pos_1437	N2-Succinoylarginine	metab_1435	-	HMDB0032764	257.124	pos	M+H-H2O, M+H	C10H18N4O5	0.6427	2478-02-6	-	-	-	-	-	-	Organic acids and derivatives	Carboxylic acids and derivatives	Amino acids, peptides, and analogues	117691	104198	119337	112677	128659	128357	37593.5	42923.4	39962.1	41268.5	39042.3	35305.8	73011.5	73617.3	78867.8	71749.2	68312.3	71208.2	65943.4	65287.8	59706.2	59906.6	65041.8	70136.5	60049.6	62169.6	60108
pos_1462	4-Imidazolone-5-propionic acid	metab_1460	C03680	HMDB0001014	139.05	pos	M+H-H2O, M+NH4	C6H8N2O3	0.6427	17340-16-8	-	-	map01100;map00340	Metabolic pathways; Histidine metabolism	Metabolism;Metabolism	Global and overview maps;Amino acid metabolism	Organoheterocyclic compounds	Azoles	Imidazoles	77217.2	82036.7	83218.2	77107.8	82997	78118.1	35391.9	34948.7	34027.2	32808.6	36756.5	39117	87202.5	86183.1	85530.7	89323.2	85890.4	85240.4	54118.8	51392.8	53599.7	52504.1	49072	49609.6	57763.1	58265.4	57758
pos_1471	Cysteinyl-Hydroxyproline	metab_1469	-	HMDB0028776	276.101	pos	M+H, M+ACN+H	C8H14N2O4S	0.8985	-	-	-	-	-	-	-	Organic acids and derivatives	Carboxylic acids and derivatives	Amino acids, peptides, and analogues	182401	191611	186212	185843	183643	183053	58410.1	58723.2	55898.3	60940.6	55477.4	56850.8	100945	108566	110345	104379	112338	106431	316956	313066	320863	340333	305408	315032	138284	141097	141102
pos_1480	Gamma-Glutamylthreonine	metab_1478	-	HMDB0029159	290.134	pos	M+H-H2O, M+ACN+H	C9H16N2O6	0.906	5652-48-2	-	-	-	-	-	-	Organic acids and derivatives	Carboxylic acids and derivatives	Amino acids, peptides, and analogues	72695.9	70561.6	75090.6	70609	72877.5	69860.6	136762	146300	139924	135981	138422	137652	39269.9	40900.5	41580.7	40420.2	43570.4	40882	25772.8	27147.8	29403.7	25980.7	27468.8	28843.1	73143.7	74431.3	73174.1
pos_1542	Methylpyrazine	metab_1539	-	HMDB0033112	95.0606	pos	M+H	C5H6N2	0.4728	109-08-0	-	-	-	-	-	-	Organoheterocyclic compounds	Diazines	Pyrazines	102397	107724	104018	102691	103704	105319	136076	137034	136646	138390	135103	138130	104391	104709	100640	100814	107822	106315	117316	116929	125104	119228	122353	123327	114234	114246	115055
pos_1571	L-Histidine	metab_1565	C00135	HMDB0000177	156.076	pos	M+H	C6H9N3O2	0.5025	71-00-1	Peptides	Amino acids	map01100;map01110;map00340;map02010;map01230;map00970;map00410	Metabolic pathways; Biosynthesis of secondary metabolites; Histidine metabolism; ABC transporters; Biosynthesis of amino acids; Aminoacyl-tRNA biosynthesis; beta-Alanine metabolism	Metabolism;Metabolism;Metabolism;Environmental Information Processing;Metabolism;Genetic Information Processing;Metabolism	Global and overview maps;Global and overview maps;Amino acid metabolism;Membrane transport;Global and overview maps;Translation;Metabolism of other amino acids	Organic acids and derivatives	Carboxylic acids and derivatives	Amino acids, peptides, and analogues	5.22991e+06	5.23897e+06	5.22083e+06	5.16989e+06	5.198e+06	5.14261e+06	2.81669e+06	2.83646e+06	2.81459e+06	2.90016e+06	2.84672e+06	2.79736e+06	3.61784e+06	3.7239e+06	3.64153e+06	3.77468e+06	3.66286e+06	3.7547e+06	2.656e+06	2.54875e+06	2.64439e+06	2.65662e+06	2.55503e+06	2.64965e+06	3.49152e+06	3.45462e+06	3.49121e+06
pos_1586	Lamivudine sulfoxide	metab_1577	-	HMDB0060599	287.083	pos	M+ACN+H	C8H11N3O4S	0.547	-	-	-	-	-	-	-	Nucleosides, nucleotides, and analogues	Nucleoside and nucleotide analogues	Not Available	315351	331307	311963	305331	310049	333963	167094	178544	183803	182825	173119	165620	252114	261691	247909	264817	254142	245772	364534	367882	372104	394179	368888	355365	278249	271736	278270
pos_1609	Medicanine	metab_1599	-	HMDB0038625	160.096	pos	M+H	C7H13NO3	0.5839	91106-30-8	-	-	-	-	-	-	Organic acids and derivatives	Carboxylic acids and derivatives	Amino acids, peptides, and analogues	639079	655259	672724	639022	661277	646544	83107.1	89182.3	84168.4	86592.8	94618.7	88110.4	78576.2	95796.3	88119.3	90062	90752.9	91828.2	2.52656e+06	2.65767e+06	2.71597e+06	2.67508e+06	2.59153e+06	2.66229e+06	639226	636217	639780
pos_1612	(3,4,5,6-tetrahydroxyoxan-2-yl)methyl acetate	metab_1602	-	HMDB0125202	462.181	pos	2M+NH4	C8H14O7	0.5839	-	-	-	-	-	-	-	Organic oxygen compounds	Organooxygen compounds	Carbohydrates and carbohydrate conjugates	126816	142563	127197	124578	122170	141955	173349	182872	168616	173012	184489	172036	127871	122353	154200	127259	151735	132978	145929	131955	140732	148215	138769	150802	139881	138041	139887
pos_1638	Isonicotinic acid	metab_1627	C07446;C16623	HMDB0060665	124.039	pos	M+H	C6H5NO2	0.6353	55-22-1	-	-	-	-	-	-	Organoheterocyclic compounds	Pyridines and derivatives	Pyridinecarboxylic acids and derivatives	253050	264427	267735	258122	245689	254406	179996	171465	183566	176993	180604	179472	284572	290524	289594	297093	294672	300531	302646	296682	306470	305566	293261	293965	250765	247212	247233
pos_1639	Ergothioneine	metab_1628	C05570	HMDB0003045	230.095	pos	M+H	C9H15N3O2S	0.6353	497-30-3	-	-	map01100;map00340	Metabolic pathways; Histidine metabolism	Metabolism;Metabolism	Global and overview maps;Amino acid metabolism	Organic acids and derivatives	Carboxylic acids and derivatives	Amino acids, peptides, and analogues	11605.1	12735.5	10816.5	10250	5390.63	15183.3	15686.4	14056.8	16717	17243.6	17696.9	14784.8	4925.44	6251.77	6975.68	2841.73	6414.19	5561.51	14483	19062.8	12587.8	11438.7	15255.3	15359.1	9607.86	10134.2	9609.55
pos_1642	Glutaminylproline	metab_1631	-	HMDB0028805	285.155	pos	M+ACN+H	C10H17N3O4	0.6427	139370-58-4	-	-	-	-	-	-	Organic acids and derivatives	Carboxylic acids and derivatives	Amino acids, peptides, and analogues	487265	468451	525660	512774	509946	517912	125733	137188	122157	137375	125348	130755	552558	571964	566787	567826	597501	579273	45941.2	53452.5	56471.6	49581.7	42862.5	51474.9	278753	278745	272586
pos_1655	Norfuraneol	metab_1642	-	HMDB0031859	115.039	pos	M+H	C5H6O3	0.6576	19322-27-1	-	-	-	-	-	-	Organoheterocyclic compounds	Dihydrofurans	Furanones	798590	795193	815565	782285	743232	740910	674102	719728	686979	685459	671100	687617	754014	741857	760898	755200	752275	728631	772827	753540	772226	747960	749275	738891	736059	731101	720155
pos_1803	(S)-5-Amino-3-oxohexanoate	metab_1788	C03656	HMDB0012131	128.07	pos	M+H-H2O	C6H11NO3	1.0723	19355-90-9	-	-	map01100;map00310	Metabolic pathways; Lysine degradation	Metabolism;Metabolism	Global and overview maps;Amino acid metabolism	Organic acids and derivatives	Keto acids and derivatives	Medium-chain keto acids and derivatives	654989	650778	671055	644262	634031	657424	726749	753054	734904	757855	752448	759688	641542	635861	649357	639986	624929	631802	503171	501355	499239	495510	476239	478705	652777	652968	625470
pos_1804	Hypoxanthine	metab_1789	C00262	HMDB0000157	137.046	pos	M+H	C5H4N4O	1.0723	68-94-0	-	-	map01100;map00230	Metabolic pathways; Purine metabolism	Metabolism;Metabolism	Global and overview maps;Nucleotide metabolism	Organoheterocyclic compounds	Imidazopyrimidines	Purines and purine derivatives	23874.4	24525.5	25625.7	24912.9	23725.8	25670	25490.3	24747.6	26170.7	25145.2	26010.4	25783.4	174186	175483	169204	177505	173408	178210	67801.2	68042.4	67858.4	69657.4	68194.5	68246.6	69300.3	69219.2	68793.1
pos_1818	Bisnorbiotin	metab_1803	C20384	HMDB0004821	217.064	pos	M+H	C8H12N2O3S	1.1175	16968-98-2	-	-	map00780	Biotin metabolism	Metabolism	Metabolism of cofactors and vitamins	Organic acids and derivatives	Carboxylic acids and derivatives	Amino acids, peptides, and analogues	20260.8	20771.7	20966.6	20059.7	19914.1	19729.4	13414.7	14328.5	14151.8	15445.5	13353.9	14543.4	329022	328517	335604	339047	348272	344821	133276	136601	136581	135640	132330	136857	144221	144221	143398
pos_1819	3'-Amino-3'-deoxythimidine	metab_1804	-	HMDB0060750	224.103	pos	M+H-H2O	C10H15N3O4	1.1175	-	-	-	-	-	-	-	Nucleosides, nucleotides, and analogues	Pyrimidine nucleosides	Pyrimidine 2',3'-dideoxyribonucleosides	58256	57009.6	62927.4	59989.9	62408.9	60161	17434.8	16270.8	16500.6	17371.7	16084.2	17211.6	33772.3	33808.4	33763.5	31911.4	33614.6	31428.4	21041.7	21095.2	20388.1	19038.7	21159.9	20126.4	27326.2	28885.3	28882.6
pos_1923	L-Methionine	metab_1908	C00073	HMDB0000696	150.058	pos	M+H	C5H11NO2S	1.576	63-68-3	Peptides	Amino acids	map01100;map01110;map01210;map00270;map01230;map00966;map00970	Metabolic pathways; Biosynthesis of secondary metabolites; 2-Oxocarboxylic acid metabolism; Cysteine and methionine metabolism; Biosynthesis of amino acids; Glucosinolate biosynthesis; Aminoacyl-tRNA biosynthesis	Metabolism;Metabolism;Metabolism;Metabolism;Metabolism;Metabolism;Genetic Information Processing	Global and overview maps;Global and overview maps;Global and overview maps;Amino acid metabolism;Global and overview maps;Biosynthesis of other secondary metabolites;Translation	Organic acids and derivatives	Carboxylic acids and derivatives	Amino acids, peptides, and analogues	1827.18	1759.35	1757.19	1791.55	1575.98	1711.18	9776.42	9484.06	10106.9	9528.05	9675.25	9111.34	2797.73	2852.85	2492.43	2689.26	2421.4	2575.72	1260.84	1351.22	1167.34	1245.76	1129.04	1467.12	4021.15	4025.65	4054.46
pos_2068	2-S-glutathionyl acetate	metab_2053	C14862	HMDB0062198	330.075	pos	M+H-2H2O	C12H19N3O8S	2.0858	10463-61-3	-	-	-	-	-	-	Organic acids and derivatives	Carboxylic acids and derivatives	Amino acids, peptides, and analogues	0	535.478	610.72	298.767	0	251.96	851.261	255.742	793.998	569.773	897.453	936.191	28650.3	29321.5	31599.7	30645.6	33924.8	31105.1	11680.7	10179.8	9833.21	10318.6	11071.4	10821	12276.5	12409.3	12410
pos_2069	4'-Methylliquiritigenin 7-rhamnoside	metab_2054	-	HMDB0040545	381.132	pos	M+H-2H2O	C22H24O8	2.0934	83697-43-2	-	-	-	-	-	-	Phenylpropanoids and polyketides	Flavonoids	Flavonoid glycosides	428.394	0	226.851	152.395	276.478	0	3933.7	3628.39	4362.46	3725.13	3667.12	3710.67	44230.9	44958.4	46867.5	47087.8	47882.2	49292.9	32900.6	32958.4	34207.2	33067.9	33401.9	33778.8	15953.9	15961.5	16455.2
pos_2103	Arginyl-Proline	metab_2088	-	HMDB0028717	335.182	pos	M+ACN+Na	C11H21N5O3	2.2077	-	-	-	-	-	-	-	Organic acids and derivatives	Carboxylic acids and derivatives	Amino acids, peptides, and analogues	177010	183086	178829	186447	185758	190970	204002	202774	196592	197025	199717	202610	269319	260696	256531	264661	260490	275623	604691	625748	611623	575893	572307	612517	282282	287783	282267
pos_2120	Indole	metab_2105	C19907;C00463	HMDB0000738	118.065	pos	M+H	C8H7N	2.26	120-72-9	-	-	map01100;map00400;map01110;map00380	Metabolic pathways; Phenylalanine, tyrosine and tryptophan biosynthesis; Biosynthesis of secondary metabolites; Tryptophan metabolism	Metabolism;Metabolism;Metabolism;Metabolism	Global and overview maps;Amino acid metabolism;Global and overview maps;Amino acid metabolism	Organoheterocyclic compounds	Indoles and derivatives	Indoles	1.44128e+06	1.39134e+06	1.42541e+06	1.41909e+06	1.3897e+06	1.38213e+06	1.09117e+06	1.11185e+06	1.08653e+06	1.09904e+06	1.11285e+06	1.13154e+06	1.32222e+06	1.3124e+06	1.31226e+06	1.31104e+06	1.33268e+06	1.32406e+06	1.53162e+06	1.54477e+06	1.55758e+06	1.51597e+06	1.53938e+06	1.52076e+06	1.32103e+06	1.32572e+06	1.32568e+06
pos_2127	Oryzalide B	metab_2110	-	HMDB0037592	384.212	pos	M+ACN+Na	C19H28O4	2.2749	134885-94-2	-	-	-	-	-	-	Lipids and lipid-like molecules	Prenol lipids	Terpene lactones	227572	217241	222359	226236	214099	226943	398520	398342	403048	396726	411192	412608	61886.4	61227.5	57367.8	64090.5	59534.7	63742.9	54654.4	54243.3	57524.6	59437.8	53365.6	59266.6	205384	200792	206216
pos_2156	Acoric acid	metab_2139	-	HMDB0038165	286.201	pos	M+NH4	C15H24O4	2.381	5956-06-9	-	-	-	-	-	-	Lipids and lipid-like molecules	Prenol lipids	Monoterpenoids	3239.3	2454.17	2737.65	2864.27	2582.99	3087.21	21475.6	23769.8	20498.6	23817.3	21916.1	22322.1	0	588.247	237.143	260.484	255.27	243.054	3977.19	5443.27	4454.82	5119.5	4899.38	4895.03	7793.55	7730.24	7821.4
pos_2187	Caffeic acid	metab_2170	C01481;C01197	HMDB0001964	213.075	pos	M+CH3OH+H	C9H8O4	2.4878	331-39-5	-	-	map01100;map00940;map01110	Metabolic pathways; Phenylpropanoid biosynthesis; Biosynthesis of secondary metabolites	Metabolism;Metabolism;Metabolism	Global and overview maps;Biosynthesis of other secondary metabolites;Global and overview maps	Phenylpropanoids and polyketides	Cinnamic acids and derivatives	Hydroxycinnamic acids and derivatives	14298.4	14344.8	14465.6	14816.9	13159.1	13317.6	14463.6	14204.6	13371.2	12841.7	13524.7	13519.4	23517	22728.4	23777.4	23711.3	25065.6	23403.5	17617.3	17687.3	16593.2	16185	16619.2	17322.3	16692	16040.5	16032.5
pos_2210	Scopoletin	metab_2193	C01752	HMDB0034344	210.076	pos	M+NH4	C10H8O4	2.5642	92-61-5	-	-	map00940;map01110	Phenylpropanoid biosynthesis; Biosynthesis of secondary metabolites	Metabolism;Metabolism	Biosynthesis of other secondary metabolites;Global and overview maps	Phenylpropanoids and polyketides	Coumarins and derivatives	Hydroxycoumarins	12021.7	12589.1	13995	13350	12468.8	12992.3	10349.1	10341	10334.3	10797.7	10788.1	10805.3	15358.9	15801.2	15197.4	15888	15428.4	15066.6	22543.2	23078.8	23485.1	23613.4	22217	22753.1	14359.5	15069.9	14360.1
pos_2227	4-Ethoxy-3-methoxybenzaldehyde	metab_2210	-	HMDB0029685	181.086	pos	M+H	C10H12O3	2.625	120-25-2	-	-	-	-	-	-	Benzenoids	Benzene and substituted derivatives	Benzoyl derivatives	25954.2	25457.1	25023.5	24564.8	25766.3	22477.9	30684.7	31555.3	34014.9	31167.9	31829	32631.3	32796.8	31862.8	32334.5	31058	32840.5	32341.4	33213.5	31045.3	29138.8	31784.1	29194.3	29198.7	29889.4	29412.3	29221.3
pos_2277	Benzofuran	metab_2259	C14512	HMDB0032929	119.049	pos	M+H	C8H6O	2.7757	271-89-6	-	-	-	-	-	-	Organoheterocyclic compounds	Benzofurans	Not Available	40329.8	39723.1	40409.7	40384.2	40324.2	40155.1	7247.9	7040.65	6900.1	7141	6891.83	6827.49	6814.08	7006.91	7314.78	7206.57	7196.55	7250.73	13774.2	13466.8	13857.7	14057.8	13600.6	13334.6	15505.6	15505.6	15226.7
pos_2295	1-Phenylethyl acetate	metab_2277	-	HMDB0032620	165.091	pos	M+H	C10H12O2	2.8901	93-92-5	-	-	-	-	-	-	Benzenoids	Benzene and substituted derivatives	Benzyloxycarbonyls	72992.6	72459	74271.5	71521.2	71536.9	70377.1	70163.4	73824.8	72560.9	71039	72677.8	69832.3	54441.2	55388.8	56140	55926.5	57301.2	58315.7	43218.6	40906.3	41502.8	42313.4	42552.6	38991.2	60659	59787.4	59505.3
pos_2314	Muramic acid	metab_2296	C06470	HMDB0003254	216.086	pos	M+H-2H2O	C9H17NO7	2.9586	1114-41-6	Carbohydrates	Monosaccharides	-	-	-	-	Organic oxygen compounds	Organooxygen compounds	Carbohydrates and carbohydrate conjugates	15918.9	16152.3	16319.8	16649	16285.3	16197.4	20151.8	19338	18103.6	16903.6	16775.8	18307.5	13873.4	13892.6	13764.9	14688.1	15124.9	13757.5	21710.6	22305.6	21628.1	20910.2	20681	21786.7	18465.2	18972.1	18971.1
pos_2394	3,4,5-trihydroxy-6-[(2-oxo-3-phenylpropanoyl)oxy]oxane-2-carboxylic acid	metab_2376	-	HMDB0132501	323.076	pos	M+H-H2O	C15H16O9	3.2478	-	-	-	-	-	-	-	Organic oxygen compounds	Organooxygen compounds	Carbohydrates and carbohydrate conjugates	5663.45	5862.96	5992.14	5208.81	5622.82	6090.68	25939.3	26648.7	26006.2	26230.3	24898.4	26155.8	0	0	0	0	0	0	0	350.643	0	374.064	0	0	8576.15	8399.74	8532.59
pos_2421	Lippioside II	metab_2403	-	HMDB0034268	555.168	pos	M+H	C25H30O14	3.3542	220271-94-3	-	-	-	-	-	-	Lipids and lipid-like molecules	Prenol lipids	Terpene glycosides	31564.8	31106.7	28750.9	31450.6	28507.1	31722.7	87176.2	80253.1	82899.1	76029.9	79462.2	83964.2	38289.9	42069.4	41495.3	44989.8	43411	44345.4	56879.8	57911.2	55041.3	52950.8	56384.9	55370.4	53541.1	53536	52281.5
pos_2435	Hydroxydesmthyl doxepin glucuronide	metab_2417	-	HMDB0060629	454.185	pos	M+H-H2O	C25H29NO8	3.4151	-	-	-	-	-	-	-	Organoheterocyclic compounds	Benzoxepines	Dibenzoxepines	0	0	0	0	32.8636	0	157955	156922	155131	150189	152822	153821	1006.63	2537.27	2591.64	440.823	547.205	1494.84	0	0	0	0	0	0	14166.2	14426.9	14428.3
pos_2512	Glycitin	metab_2493	C16195	HMDB0002219	447.128	pos	M+H	C22H22O10	3.7196	-	-	-	map00943	Isoflavonoid biosynthesis	Metabolism	Biosynthesis of other secondary metabolites	Phenylpropanoids and polyketides	Isoflavonoids	Isoflavonoid O-glycosides	39489.5	38634.7	35311.5	37353.2	33649.2	34424.2	49304.3	46194.3	43090.4	45087.6	45114.9	45753.6	50290.7	43868	49418.1	48150.1	48847.5	45972.7	30274.1	33259.4	31461.6	32020.1	30435.8	30966.4	38763.6	39430.2	39411.8
pos_2526	Carissanol	metab_2507	-	HMDB0030081	359.148	pos	M+H-H2O	C20H24O7	3.7728	87402-76-4	-	-	-	-	-	-	Lignans, neolignans and related compounds	Furanoid lignans	Tetrahydrofuran lignans	11156	15596.3	12959.6	11976.7	12868.8	11898.2	53559.6	30606.2	52476.3	48191.2	52930.7	54264.8	11085.4	11763.1	10884.9	9049.46	7276	9607.13	15486.3	13629.1	13761.1	13017.7	14214.9	17214.9	22228.4	22339.4	22229.5
pos_2617	Sinapyl alcohol	metab_2598	C02325	HMDB0013070	193.086	pos	M+H-H2O	C11H14O4	4.1676	537-33-7	-	-	map01100;map00940;map01110	Metabolic pathways; Phenylpropanoid biosynthesis; Biosynthesis of secondary metabolites	Metabolism;Metabolism;Metabolism	Global and overview maps;Biosynthesis of other secondary metabolites;Global and overview maps	Benzenoids	Phenols	Methoxyphenols	9463.24	10443.7	9982.84	10291.8	9486.19	9841.53	5715.04	5137.73	5417.02	5800.51	5875.16	5413.69	5781.4	6174.94	5810.09	5829.67	6049.83	5691.52	9474.8	9795.82	9179.96	9737.45	9664.26	10363.4	7586.72	7588.71	7303.74
pos_2626	Merodesmosine	metab_2607	-	HMDB0030407	403.254	pos	M+H	C18H34N4O6	4.2209	17096-97-8	-	-	-	-	-	-	Organic acids and derivatives	Carboxylic acids and derivatives	Amino acids, peptides, and analogues	15262.8	15887.6	14516.1	15643.3	15687.2	13895	110822	109917	110497	109863	110082	107958	6335.92	5908.02	5669.94	6284.28	7134.2	6134.06	2289.97	1377.51	1612.21	1474.12	2318.55	2143.35	30490.7	30619.1	30395.3
pos_2720	Ethyl 3-hydroxydodecanoate	metab_2700	-	HMDB0059850	262.237	pos	M+NH4	C14H28O3	4.9122	-	-	-	-	-	-	-	Lipids and lipid-like molecules	Fatty Acyls	Fatty alcohols	12724.5	10559.4	31663.5	14609.1	29264.9	32835.1	32011.3	50707.4	12042.6	22504.3	7738.36	23464.4	74739.4	31923.5	18690.6	34756.3	32795.9	12775.9	61739.4	29424.2	88127.1	43938.5	57148	50786.4	28297.9	28776.6	30308.6
pos_2724	Dhurrin 6'-glucoside	metab_2704	-	HMDB0029776	491.19	pos	M+NH4	C20H27NO12	4.9273	-	-	-	-	-	-	-	Organic oxygen compounds	Organooxygen compounds	Carbohydrates and carbohydrate conjugates	34217.9	33618.8	37557.3	34161.3	33144.6	36478.7	66016	66748.6	70331.3	70892.2	65433.6	68505.8	19295.4	15879.2	17401.1	20179	20457.2	19186.2	26242.7	31020.4	25372.3	26066	28364.8	28171.7	38315.6	38323.2	37993.6
pos_2744	9-Deoxy-delta12-PGD2	metab_2724	-	HMDB0060103	359.217	pos	M+Na	C20H32O4	5.0333	-	-	-	-	-	-	-	Lipids and lipid-like molecules	Fatty Acyls	Eicosanoids	62603	60952	62164.8	66555.3	61343.1	63789.9	83772.7	80608.9	79047.4	78528.9	76570.3	73650.6	37747.5	39514.5	37587.1	36114.5	38194.8	35838.8	56698	56441.4	56974.9	53715.5	56661.3	58045.8	58585.2	58203.8	58587.5
pos_2764	Threoninyl-Glutamine	metab_2744	-	HMDB0029059	536.263	pos	2M+ACN+H	C9H17N3O5	5.1545	-	-	-	-	-	-	-	Organic acids and derivatives	Carboxylic acids and derivatives	Amino acids, peptides, and analogues	13259.7	13460.7	12552.7	13411.4	13088.3	9610.39	261341	262012	258499	264463	256981	265155	58187.8	59675.4	64565.7	60127.4	63257.7	65091.6	64279.7	58420.8	62856	61164.8	55101.7	60905.6	102767	103791	102517
pos_2768	3-(3,4,5-Trimethoxyphenyl)propanoic acid	metab_2748	-	HMDB0030254	481.204	pos	2M+H	C12H16O5	5.1848	25173-72-2	-	-	-	-	-	-	Phenylpropanoids and polyketides	Phenylpropanoic acids	Not Available	83074.9	83323.6	82189.8	79172.2	81558.2	81781.9	42873.4	47830	43104.4	42405.1	44469.1	40825.6	1226.49	644.664	0	1666.78	615.143	2777.45	17814.6	18651.9	17733.1	19226.5	16888.8	17961.1	34760.3	35145.1	34761.1
pos_2799	CITROPTEN	metab_2779	-	HMDB0032952	207.065	pos	M+H	C11H10O4	5.3286	487-06-9	-	-	-	-	-	-	Phenylpropanoids and polyketides	Coumarins and derivatives	Not Available	192958	192661	194805	194469	188300	192127	202218	205334	201294	202565	200145	203003	139718	139642	136567	140317	142469	140866	171542	168231	169234	167157	163091	163476	172942	172598	170009
pos_2807	Methyl 2-hydroxy-3-(4-hydroxy-3-methoxyphenyl)propanoate	metab_2787	-	HMDB0124956	244.118	pos	M+NH4	C11H14O5	5.359	-	-	-	-	-	-	-	Benzenoids	Phenols	Methoxyphenols	15393.8	14792.6	14048.7	13772	14640.1	14875.3	28106.5	27463.8	27648.5	27955.3	27760.4	28878.5	44348.6	43978.6	43399.7	44381.1	46107.8	44577.5	29489.5	28643.1	27908.4	27916.7	24720.7	25949.7	27595.1	27592.5	28583.6
pos_2810	Chondroitin	metab_2790	C00401	HMDB0000629	397.146	pos	M+NH4	C14H21NO11	5.3742	9007-27-6	-	-	map01100	Metabolic pathways	Metabolism	Global and overview maps	Organic oxygen compounds	Organooxygen compounds	Carbohydrates and carbohydrate conjugates	85840.8	87179.7	86729.3	82097.5	80620	77078.9	224672	214500	209787	204977	199995	205902	118081	113906	117090	118426	120321	115805	119743	121059	121221	113556	111409	111448	131202	127718	127716
pos_2869	Maslinic acid 3-O-b-D-glucoside	metab_2849	-	HMDB0029606	673.37	pos	M+K	C36H58O9	5.6313	163634-06-8	-	-	-	-	-	-	Lipids and lipid-like molecules	Prenol lipids	Terpene glycosides	568177	543865	561582	537341	548430	550654	0	0	0	0	0	0	201474	208944	208143	210327	200197	197441	0	0	0	0	0	0	178322	172347	172088
pos_2964	(Z)-3-Oxo-2-(2-pentenyl)-1-cyclopenteneacetic acid	metab_2944	-	HMDB0030197	250.143	pos	M+ACN+H	C12H16O3	5.9323	120282-76-0	-	-	-	-	-	-	Organic oxygen compounds	Organooxygen compounds	Carbonyl compounds	23451.6	21822.9	24499.9	22331.9	22887.4	20541.6	81433.1	82971	75275.5	80506.8	78265.5	79418.3	85335.6	82798.4	84528.6	84364.9	83593	83076.4	6282.75	7452.6	5420.57	5604.61	5813.37	7070.19	65795	65912.2	64594
pos_2978	Elatoside H	metab_2958	-	HMDB0041356	811.446	pos	M+H	C42H66O15	5.9547	171828-78-7	-	-	-	-	-	-	Lipids and lipid-like molecules	Prenol lipids	Terpene glycosides	691557	650526	685985	671964	653240	681613	312740	336534	346281	310266	320983	306674	1.00769e+06	928177	925965	941527	1.01888e+06	998028	359553	374764	376502	405182	382942	386001	567546	598593	567581
pos_3000	Sphinganine	metab_2980	C00836	HMDB0000269;LMSP01020001	302.305	pos	M+H	C18H39NO2	6.0069	764-22-7	-	-	map00600;map01100	Sphingolipid metabolism; Metabolic pathways	Metabolism;Metabolism	Lipid metabolism;Global and overview maps	Organic nitrogen compounds	Organonitrogen compounds	Amines	411657	409306	407323	372590	414824	460407	322348	337339	267335	323132	266754	309386	443294	512218	408852	433392	400415	407595	453428	543418	596620	632997	522890	533601	517466	542251	542099
pos_3002	Beta-Citraurinene	metab_2982	-	HMDB0035686	419.33	pos	M+H	C30H42O	6.0069	58947-97-0	-	-	-	-	-	-	Lipids and lipid-like molecules	Prenol lipids	Triterpenoids	112536	115468	111995	122513	115163	115770	109788	102928	106853	107609	97803	107678	136781	153828	134299	151020	146926	154928	102048	101895	104504	97576.1	104366	108403	116047	119005	116034
pos_3031	Xanthoxylin	metab_3008	C10726	HMDB0029645	238.107	pos	M+ACN+H	C10H12O4	6.0517	90-24-4	-	-	-	-	-	-	Organic oxygen compounds	Organooxygen compounds	Carbonyl compounds	27435.3	26051.8	30091.4	29047.1	28087.2	26181	5538.36	5751.83	5551.81	6485.03	6116.11	5971.89	21995.2	21475.9	19671.1	19503.9	17492.7	20287.4	35367.9	37215.6	38183.7	36653.9	35701.5	38353.1	18655.2	18655.5	18855.4
pos_3042	Toluene	metab_3019	C01455	HMDB0034168	93.0702	pos	M+H	C7H8	6.074	108-88-3	-	-	map01100	Metabolic pathways	Metabolism	Global and overview maps	Benzenoids	Benzene and substituted derivatives	Toluenes	16376.9	17002.7	17606.7	16843.6	17469.7	17153.7	15526.7	16609	15721.6	14932.5	16579.7	16391.7	14992.5	14914.3	15869.1	14906.9	14977	15400	17140.6	16281.8	17764.4	16848.2	16686.3	17290.2	16145.6	16116.6	16488.3
pos_3043	Styrene	metab_3020	C19506;C07083	HMDB0034240	105.07	pos	M+H	C8H8	6.074	100-42-5	-	-	map01100	Metabolic pathways	Metabolism	Global and overview maps	Benzenoids	Benzene and substituted derivatives	Styrenes	645478	654205	644693	644592	646773	652534	506156	519167	507441	526601	527181	521627	630258	629895	631357	657870	638564	638624	678758	642929	670488	670199	656287	661150	602223	614514	614476
pos_3047	Porson	metab_3024	-	HMDB0030810	404.206	pos	M+NH4	C22H26O6	6.074	56222-03-8	-	-	-	-	-	-	Phenylpropanoids and polyketides	Diarylheptanoids	Cyclic diarylheptanoids	1.30374e+06	1.32333e+06	1.38884e+06	1.2688e+06	1.27498e+06	1.29308e+06	1.01114e+06	1.02143e+06	1.03615e+06	1.09395e+06	1.06152e+06	1.06088e+06	1.17784e+06	1.20138e+06	1.16523e+06	1.1863e+06	1.18226e+06	1.24128e+06	1.46307e+06	1.46475e+06	1.41022e+06	1.47747e+06	1.35833e+06	1.41904e+06	1.22811e+06	1.21633e+06	1.21637e+06
pos_3098	Pisumsaponin II	metab_3075	-	HMDB0038317	941.508	pos	M+H	C48H76O18	6.1337	333334-37-5	-	-	-	-	-	-	Lipids and lipid-like molecules	Prenol lipids	Terpene glycosides	5.44658e+06	5.31251e+06	5.57531e+06	5.62043e+06	5.35521e+06	5.38118e+06	2.74337e+06	2.88957e+06	2.71677e+06	2.73009e+06	2.81024e+06	2.81395e+06	3.72647e+06	3.68827e+06	3.52929e+06	3.47002e+06	3.41561e+06	3.74658e+06	5.55405e+06	5.44699e+06	5.73759e+06	5.79683e+06	5.80853e+06	5.49605e+06	4.22757e+06	4.13941e+06	4.13947e+06
pos_3099	Tanacetol A	metab_3076	-	HMDB0035722	312.217	pos	M+NH4	C17H26O4	6.1412	86778-06-5	-	-	-	-	-	-	Lipids and lipid-like molecules	Prenol lipids	Sesquiterpenoids	22366.6	18280.1	15048	12630.3	9335.91	5033.3	3167.13	5322.74	3813.24	2783.61	4163.32	3246.62	509.688	976.438	561.881	1155.86	628.357	1550.5	0	523.774	0	722.859	0	0	40227.1	40338.5	46550.1
pos_3118	2-Methyl-4-propyloxazole	metab_3095	-	HMDB0037853	167.118	pos	M+ACN+H	C7H11NO	6.1784	126484-99-9	-	-	-	-	-	-	Organoheterocyclic compounds	Azoles	Oxazoles	229077	247382	234751	243320	240267	240790	95959.3	95617.2	100793	103741	95675.4	94782.8	83488.8	78982	83775	79112.7	80743.5	80415.1	112229	97466.1	100111	104762	97253	108331	126827	126520	125284
pos_3136	Yucalexin P15	metab_3113	-	HMDB0036753	331.187	pos	M+H	C20H26O4	6.2008	119626-52-7	-	-	-	-	-	-	Lipids and lipid-like molecules	Prenol lipids	Diterpenoids	513098	504477	524951	487346	492811	516658	218897	212515	219429	221626	224353	218329	216184	224076	234032	226309	211031	228525	196899	200498	190028	185456	198501	184501	300713	299941	298176
pos_3157	(9Z,11R,12S,13S,15Z)-12,13-Epoxy-11-hydroxy-9,15-octadecadienoic acid	metab_3134	-	HMDB0033505	328.247	pos	M+NH4	C18H30O4	6.2453	106034-49-5	-	-	-	-	-	-	Lipids and lipid-like molecules	Fatty Acyls	Fatty acids and conjugates	87936.8	85595.2	84016	91548.2	91996.9	86420.7	45864.4	44479.5	46186.8	47993.5	46538	48441.6	15326.5	17162.2	18564	16099.6	14473.4	15214.5	11090.9	12268.8	13928	9595.07	6596.93	13653.8	41391	40700.6	40705.4
pos_3171	Oleanolic acid 3-[glucosyl-(1->4)-xyloside]	metab_3147	-	HMDB0036357	715.438	pos	M+H-2H2O	C41H66O12	6.2749	215171-28-1	-	-	-	-	-	-	Lipids and lipid-like molecules	Prenol lipids	Triterpenoids	515708	493683	562424	500454	514528	495086	543308	547510	525192	526524	520879	534248	551741	510583	514287	559884	461781	513307	201099	259940	248156	225860	253421	233536	488006	487947	507390
pos_3173	Yuzu lactone	metab_3149	-	HMDB0032901	161.132	pos	M+H-2H2O	C12H20O2	6.2824	79894-05-6	-	-	-	-	-	-	Phenylpropanoids and polyketides	Macrolides and analogues	Not Available	24238.4	24983.1	27266.6	23296.9	23195.4	24321.6	25138.5	24304.8	24150.2	22290.8	22038.4	24356.3	16694.4	13892.8	16172.5	17258.7	17915.5	15250.5	10110.4	8650.79	8598.34	9136.99	11328.4	10333.3	17347.4	18126.8	18121
pos_3174	Octyl 2-furoate	metab_3150	-	HMDB0037726	449.286	pos	2M+H	C13H20O3	6.2824	39251-88-2	-	-	-	-	-	-	Organoheterocyclic compounds	Furans	Furoic acid and derivatives	83371.6	110128	85844	105617	95312.1	96167	159530	153371	149254	141687	146215	147972	126003	103313	94519.5	98823	102479	107199	102263	84866.2	96673	86215.4	103415	146820	120322	116889	120319
pos_3179	Ginsenoside Mc	metab_3155	-	HMDB0062593	719.468	pos	M+H-2H2O	C41H70O12	6.2973	-	-	-	-	-	-	-	Lipids and lipid-like molecules	Prenol lipids	Terpene glycosides	760769	718718	777855	767715	814831	804377	1.03092e+06	1.09624e+06	1.043e+06	1.0237e+06	1.09828e+06	1.09389e+06	538493	535182	588895	514468	576031	529995	207628	247649	206462	261002	208621	224011	682573	686321	686287
pos_3201	2,6-Di-tert-butyl-4-ethylphenol	metab_3176	-	HMDB0040179	252.232	pos	M+NH4	C16H26O	6.3713	4130-42-1	-	-	-	-	-	-	Benzenoids	Benzene and substituted derivatives	Phenylpropanes	13120.9	14610.9	11646	15600.2	14655	11178.9	27399	30969.8	28564	29378.6	27898.4	26316.4	12670.5	9229.64	9505.55	10268.4	11198.7	11762.7	30991.5	31511.9	30420.1	30946.5	32427.7	31878.2	20246.5	20537.4	20421.8
pos_3210	Pectenotoxin 1	metab_3185	C16871	HMDB0033490	907.5	pos	M+CH3OH+H	C47H70O15	6.386	97564-90-4	-	-	-	-	-	-	Phenylpropanoids and polyketides	Macrolides and analogues	Pectenotoxins and derivatives	150772	211098	160983	153172	164761	149278	159097	164215	168180	177267	150170	172451	192308	187077	206014	156814	192460	169065	170911	165415	176849	121722	195695	134460	180125	178285	180394
pos_3218	Pimecrolimus	metab_3193	-	HMDB0014481	827.489	pos	M+NH4	C43H68ClNO11	6.4379	137071-32-0	-	-	-	-	-	-	Phenylpropanoids and polyketides	Macrolide lactams	Not Available	780583	834430	821181	778560	749432	780130	75461.5	111989	87100.6	92448.3	94046.9	98404.3	428775	398221	408102	404546	377873	448018	258459	323956	294018	299458	313877	326612	360371	360267	354836
pos_3221	DG(18:2(9Z,12Z)/22:6(4Z,7Z,10Z,13Z,16Z,19Z)/0:0)	metab_3196	-	HMDB0007266	703.474	pos	M+K	C43H68O5	6.4454	-	-	-	-	-	-	-	Lipids and lipid-like molecules	Glycerolipids	Diradylglycerols	639027	630325	608346	626074	575354	641296	517209	493755	587465	553768	534571	539103	646298	678654	694006	708333	619252	700308	391344	376408	403926	470521	422304	387365	558978	565441	558992
pos_3235	Heteroxanthin	metab_3208	C16353	HMDB0036873	633.453	pos	M+CH3OH+H	C40H56O4	6.4678	29488-00-4	-	-	map01100;map01110;map00232	Metabolic pathways; Biosynthesis of secondary metabolites; Caffeine metabolism	Metabolism;Metabolism;Metabolism	Global and overview maps;Global and overview maps;Biosynthesis of other secondary metabolites	Lipids and lipid-like molecules	Prenol lipids	Triterpenoids	118139	168125	139325	165088	139517	141783	111098	125954	120171	113329	126397	118664	138249	152184	130084	150893	129439	137453	193968	177251	181980	204498	210336	153615	143858	143912	151617
pos_3247	N-di-Demethyl roxithromycin	metab_3220	-	HMDB0060612	829.505	pos	M+Na	C40H74N2O14	6.4898	-	-	-	-	-	-	-	Organic oxygen compounds	Organooxygen compounds	Carbohydrates and carbohydrate conjugates	3.21879e+06	3.18528e+06	3.10633e+06	3.21902e+06	3.11773e+06	3.17725e+06	1.38639e+06	1.41979e+06	1.43124e+06	1.34348e+06	1.37363e+06	1.3993e+06	2.61546e+06	2.53245e+06	2.66521e+06	2.69387e+06	2.66402e+06	2.6487e+06	1.99836e+06	2.01097e+06	2.0319e+06	2.03204e+06	2.06258e+06	1.98547e+06	2.20496e+06	2.20905e+06	2.20906e+06
pos_3250	Annonsilin A	metab_3223	-	HMDB0030453	667.453	pos	M+2Na-H	C37H66O7	6.4973	164177-57-5	-	-	-	-	-	-	Lipids and lipid-like molecules	Fatty Acyls	Fatty alcohols	3.32567e+06	3.31846e+06	3.20855e+06	3.39358e+06	3.13153e+06	3.29135e+06	2.64347e+06	2.70403e+06	2.59637e+06	2.49328e+06	2.58784e+06	2.54087e+06	3.48342e+06	3.50905e+06	3.44108e+06	3.53357e+06	3.57996e+06	3.49997e+06	2.31416e+06	2.42451e+06	2.51027e+06	2.41049e+06	2.48607e+06	2.42196e+06	2.96605e+06	2.9332e+06	2.93355e+06
pos_3267	Alpha-Terpineol propanoate	metab_3240	-	HMDB0032052	228.195	pos	M+NH4	C13H22O2	6.5419	80-27-3	-	-	-	-	-	-	Lipids and lipid-like molecules	Prenol lipids	Monoterpenoids	21818.9	19712.1	19524.3	20774.4	19082.1	16692.2	20917	23742.6	21125.4	20096.8	21774.8	21926.9	60936.9	56417.2	58323.7	56934.4	57624	63087.3	103401	96025.2	95710.8	104119	97813.4	95413.4	64819.3	65756	64810.4
pos_3277	Cis-Quinceoxepane	metab_3250	-	HMDB0038108	198.185	pos	M+NH4	C12H20O	6.579	133005-51-3	-	-	-	-	-	-	Organoheterocyclic compounds	Oxepanes	Not Available	31718.3	36425.9	37227.4	30728.4	30267.9	35616.1	42658.9	42567.6	44115.9	43732.1	47240.1	44047.9	29735.5	25965	29458.6	27217.9	27440.8	30074.6	50125.4	53100.2	56773.5	56134.2	53106.3	53975.1	38823	38629.2	38823.6
pos_3278	2-Cyclotetradecen-1-one	metab_3251	-	HMDB0039884	226.216	pos	M+NH4	C14H24O	6.579	55395-12-5	-	-	-	-	-	-	Organic oxygen compounds	Organooxygen compounds	Carbonyl compounds	52861	50970.8	49453	52727.7	49377.5	47609.7	62141.4	64470.7	65037.7	66478.5	65053.3	64139.7	41677.5	41541.5	44592	39329.5	39888.4	41179.7	75720.5	76571.8	74317.7	81928.4	77228.4	81942.2	56686.1	55664.7	56691.7
pos_3283	7a-Hydroxytestosterone	metab_3255	C05291	HMDB0003956	609.411	pos	2M+H	C19H28O3	6.5865	2141-17-5	Hormones and transmitters	Steroid hormones	-	-	-	-	Lipids and lipid-like molecules	Steroids and steroid derivatives	Androstane steroids	125747	115106	116847	125627	93199.3	101311	55502.2	68893.1	69817.3	59128.7	57171.3	68340.1	248654	202274	243059	225788	218798	220822	75577.7	79239.4	76708.2	72299.8	78365.2	48941.1	114870	101918	114894
pos_3284	DG(18:1(11Z)/18:4(6Z,9Z,12Z,15Z)/0:0)	metab_3256	-	HMDB0007193	615.497	pos	M+H	C39H66O5	6.5939	-	-	-	-	-	-	-	Lipids and lipid-like molecules	Fatty Acyls	Lineolic acids and derivatives	329867	318191	345155	337379	314462	291891	444822	495955	484644	463218	413263	455824	351866	352741	374370	361906	417723	369130	234832	250344	226716	212351	218776	224397	324049	309117	309093
pos_3292	PE(18:2(9Z,12Z)/P-16:0)	metab_3264	-	HMDB0009114	664.511	pos	M+H-2H2O	C39H74NO7P	6.6161	-	-	-	-	-	-	-	Lipids and lipid-like molecules	Glycerophospholipids	Glycerophosphoethanolamines	195329	171271	182541	191319	176164	178812	198888	196533	198190	221552	188985	230907	179123	176311	172861	223407	191199	178382	124200	138847	104893	133393	117770	113894	173748	160921	161138
pos_3304	DG(20:4(5Z,8Z,11Z,14Z)/16:1(9Z)/0:0)	metab_3275	-	HMDB0007505	615.497	pos	M+H	C39H66O5	6.6976	-	-	-	-	-	-	-	Lipids and lipid-like molecules	Glycerolipids	Diradylglycerols	142511	173453	149230	147408	143894	154252	166420	167104	152883	155607	156686	144741	126787	152001	153818	178214	158752	160566	71113.1	74134.1	57567.6	83831.5	56654.4	81052.5	121037	116866	116789
pos_3305	PE-NMe(18:1(11Z)/18:4(6Z,9Z,12Z,15Z))	metab_3276	-	HMDB0113119	815.526	pos	M+ACN+Na	C42H74NO8P	6.6976	-	-	-	-	-	-	-	Lipids and lipid-like molecules	Glycerophospholipids	Glycerophosphoethanolamines	2.45862e+06	2.53402e+06	2.50716e+06	2.4247e+06	2.45142e+06	2.6696e+06	1.8163e+06	1.92837e+06	1.71577e+06	1.83973e+06	1.91991e+06	1.79391e+06	2.63713e+06	2.62275e+06	2.64183e+06	2.71567e+06	2.53621e+06	2.72065e+06	1.5951e+06	1.65573e+06	1.59415e+06	1.6464e+06	1.6657e+06	1.70098e+06	1.9984e+06	1.99192e+06	2.02755e+06
pos_3312	22-Angeloylbarringtogenol C	metab_3280	-	HMDB0032835	573.411	pos	M+H	C35H56O6	6.7792	200492-43-9	-	-	-	-	-	-	Lipids and lipid-like molecules	Prenol lipids	Triterpenoids	6554.24	0	0	0	7864.16	5426.94	4877.12	13086	11371.6	9752.66	14518.6	6855.88	29472.9	30468.3	29820.1	19855	19551.8	35770.4	19444.5	9563.71	20176.6	19110.3	28709.6	25252.5	12662.3	13102.9	14442.5
pos_3316	PS(16:1(9Z)/20:1(11Z))	metab_3284	-	LMGP03010217;HMDB0112288	770.536	pos	M+H-H2O	C42H78NO10P	6.8386	-	-	-	-	-	-	-	Lipids and lipid-like molecules	Glycerophospholipids	Glycerophosphoserines	212562	216522	200216	273000	251379	250895	100158	74078.1	70552.3	59485.8	80782.4	65810	44703	39037.1	40744.1	52569.2	50332.1	50101.1	145301	114570	86173.3	83094.8	68447.8	112155	107056	100227	107077
pos_3330	Muricatenol	metab_3296	-	HMDB0035900	631.492	pos	M+Na	C37H68O6	6.9499	-	-	-	-	-	-	-	Lipids and lipid-like molecules	Fatty Acyls	Fatty alcohols	194287	182187	163221	164737	185521	180325	213085	209576	234565	222096	217074	226644	260204	211615	241803	221622	275093	231895	42305	35520	40880.6	41290.1	32945.8	35917.5	155742	156439	147233
pos_3340	Suspensolide F	metab_3306	C17429	HMDB0031918	501.196	pos	M+Na	C21H34O12	7.0535	64703-86-2	-	-	-	-	-	-	Lipids and lipid-like molecules	Prenol lipids	Terpene glycosides	121202	112173	125953	126513	126065	118877	135749	126949	118789	102627	118267	118548	60287.3	51450.9	60316.1	66445.8	66903.2	53480.3	86225.7	81615.1	88549.3	95254	92074.4	84328.1	130341	127111	127165
pos_3352	Presqualene diphosphate	metab_3317	C03428	LMPR0106010003;HMDB0001278	587.331	pos	M+H	C30H52O7P2	7.268	29849-75-0	-	-	map01100;map00906;map01110;map00909;map00100	Metabolic pathways; Carotenoid biosynthesis; Biosynthesis of secondary metabolites; Sesquiterpenoid and triterpenoid biosynthesis; Steroid biosynthesis	Metabolism;Metabolism;Metabolism;Metabolism;Metabolism	Global and overview maps;Metabolism of terpenoids and polyketides;Global and overview maps;Metabolism of terpenoids and polyketides;Lipid metabolism	Lipids and lipid-like molecules	Prenol lipids	Triterpenoids	138842	114204	111454	106576	129638	104441	131600	165906	142994	164583	136677	152869	95943.1	87747.7	76736.8	76814.8	69058.6	69258.4	52859.5	48231.6	48434.7	45539.9	56318.6	56252.6	102470	94353.8	94268
pos_3358	CPA(18:1(11Z)/0:0)	metab_3323	-	HMDB0007005	837.507	pos	2M+H	C21H39O6P	7.3349	-	-	-	-	-	-	-	Lipids and lipid-like molecules	Glycerophospholipids	Glycerophosphates	94571.2	101995	125322	101762	95632.7	88632.9	51536.7	55509.7	7217.78	11956.6	24771.4	41217.7	26239.4	20232.5	14671.8	0	20518	15221.4	0	0	2042.06	0	0	7181.76	30224.9	26635.8	27139.8
pos_3362	Cerebroside B	metab_3327	-	HMDB0035990	750.547	pos	M+Na	C41H77NO9	7.4311	88642-46-0	-	-	-	-	-	-	Lipids and lipid-like molecules	Sphingolipids	Glycosphingolipids	37648	47225.9	31493.7	48395.1	42096.4	47766.8	112463	93908.2	106966	107521	95120.5	122543	0	0	0	0	0	0	10482.5	26890.4	7803.17	22534	0	18023.7	39584	34011.8	32678.6
pos_3371	PC-M6	metab_3336	-	HMDB0038568	881.494	pos	2M+K	C27H35NO3	7.6381	133613-76-0	-	-	-	-	-	-	Organoheterocyclic compounds	Naphthopyrans	Not Available	118020	109746	127968	139962	180118	133495	50921.3	46760.8	41183	9617.85	30196.1	55952.4	59668.4	45690.7	0	49940	59987	0	0	0	0	0	0	0	54101.6	54933.4	43786.1
pos_3373	3'-Hydroxystanozolol	metab_3338	-	HMDB0006001	727.449	pos	2M+K	C21H32N2O2	7.6825	125709-39-9	-	-	-	-	-	-	Lipids and lipid-like molecules	Steroids and steroid derivatives	Estrane steroids	46236.2	38349.1	29893.9	26663	9489.72	23459.7	116728	107543	99574.1	92463.8	107204	81936.9	0	0	0	0	0	0	0	0	0	0	0	0	9359.61	10648.1	0
pos_3454	Aminoacetone	metab_3417	C01888	HMDB0002134	74.0605	pos	M+H	C3H7NO	8.3962	298-08-8	-	-	map01100;map00260	Metabolic pathways; Glycine, serine and threonine metabolism	Metabolism;Metabolism	Global and overview maps;Amino acid metabolism	Organic oxygen compounds	Organooxygen compounds	Carbonyl compounds	173445	178189	174027	171634	179397	177626	144284	151493	153728	155860	156135	157242	174849	176833	174275	176688	174134	177861	220523	222785	221997	224942	218481	222970	171659	171806	174385
pos_3585	Phenytoin methylcatechol	metab_3548	-	HMDB0060867	261.065	pos	M+H-2H2O	C16H12N2O4	8.4796	-	-	-	-	-	-	-	Organoheterocyclic compounds	Azolidines	Imidazolidines	301460	296753	309058	302961	305270	306821	236527	249733	245293	240092	235884	242874	290265	293704	286841	287569	291777	285901	335017	345380	344791	349201	341311	336847	288609	288629	290608
pos_3682	Oleamide	metab_3643	C19670	HMDB0002117;LMFA08010004	282.279	pos	M+H	C18H35NO	8.3284	301-02-0	-	-	-	-	-	-	Lipids and lipid-like molecules	Fatty Acyls	Fatty amides	1.03907e+06	833026	845597	806131	831735	814537	1.07107e+06	1.18003e+06	1.1797e+06	1.34922e+06	1.26113e+06	1.21033e+06	694573	677816	689400	678398	680345	674771	1.3188e+06	1.30514e+06	1.32836e+06	1.37635e+06	1.32414e+06	1.33995e+06	930937	930889	916779
pos_3735	1-(11Z,14Z-eicosadienoyl)-glycero-3-phosphate	metab_3695	-	LMGP10050027;HMDB0062303	507.245	pos	M+2Na-H	C23H43O7P	8.276	-	-	-	-	-	-	-	Lipids and lipid-like molecules	Glycerophospholipids	Glycerophosphates	0	0	0	0	0	0	120104	115959	134166	127420	116884	110666	170140	167093	152132	153792	165455	154198	52565.8	56051.5	58522.3	48361.6	54265.5	49598.4	90670.8	90649.2	86962.1
pos_3777	DG(16:0/18:2(9Z,12Z)/0:0)	metab_3730	C00165	HMDB0007103	575.502	pos	M+H-H2O	C37H68O5	7.4014	-	-	-	map04933	AGE-RAGE signaling pathway in diabetic complications	Human Diseases	Endocrine and metabolic disease	Lipids and lipid-like molecules	Fatty Acyls	Lineolic acids and derivatives	321626	428574	385724	421495	360195	558461	319567	345999	296382	308726	307414	299229	316758	283571	331729	304238	291838	394640	322170	308889	293233	273117	343356	308874	238733	335420	249299
pos_3778	Pregnanetriol	metab_3731	-	HMDB0006070	337.273	pos	M+H	C21H36O3	7.4014	27178-64-9	-	-	-	-	-	-	Lipids and lipid-like molecules	Steroids and steroid derivatives	Pregnane steroids	396778	403693	397994	402967	374474	387192	263930	309595	272974	279195	275374	267795	244608	242812	275290	252657	267234	277991	303901	296743	237227	282525	281629	297804	242095	242066	237999
pos_3780	1-O-beta-D-Glucopyranosyl-2,3-di-O-palmitoylglycerol	metab_3733	-	HMDB0031680	775.531	pos	M+2Na-H	C41H78O10	7.3939	-	-	-	-	-	-	-	Lipids and lipid-like molecules	Glycerolipids	Glycosylglycerols	131608	94347.3	163393	104212	123554	129670	0	0	7250.24	6620.97	7945.63	0	224396	199381	205276	240635	242226	248531	155829	137457	111839	161022	149121	164216	105065	100846	100917
pos_3807	postin	metab_3760	-	HMDB0005772	1031.59	pos	2M+K	C22H40N8O5	7.1423	103745-46-6	-	-	-	-	-	-	Organic acids and derivatives	Carboxylic acids and derivatives	Amino acids, peptides, and analogues	743993	673871	643676	676481	631318	719810	611258	616826	577464	593111	587664	541171	528498	573873	476555	516132	550805	549657	627317	660575	681975	682927	704655	639603	624569	572206	624837
pos_3809	DG(18:3(9Z,12Z,15Z)/18:2(9Z,12Z)/0:0)	metab_3762	-	HMDB0007306	615.497	pos	M+H	C39H66O5	7.1348	-	-	-	-	-	-	-	Lipids and lipid-like molecules	Fatty Acyls	Lineolic acids and derivatives	453867	480838	445358	495179	447141	446212	238444	239165	233989	245166	245228	261152	293089	366210	310808	373512	340922	331036	437853	448669	448867	388576	406907	417547	312424	312180	295540
pos_3812	PG(18:0/18:2(9Z,12Z))	metab_3765	-	LMGP04010982;HMDB0010605	813.51	pos	M+K	C42H79O10P	7.1127	-	-	-	-	-	-	-	Lipids and lipid-like molecules	Glycerophospholipids	Glycerophosphoglycerols	82530.6	75707.7	72991.1	91100.6	84462.7	74642.4	48557.2	35908.3	53021.6	41336.1	26535.3	52575.1	57985.2	40089.1	27413.6	70689	57565.4	59003.6	22835.2	0	10010.6	0	0	18856.9	28089.6	27927.5	32871.1
pos_3817	DG(14:0/16:1(9Z)/0:0)	metab_3770	-	HMDB0007012	556.492	pos	M+NH4	C33H62O5	7.0757	-	-	-	-	-	-	-	Lipids and lipid-like molecules	Glycerolipids	Diradylglycerols	76747.8	80832.5	84265.3	74498.4	93859.3	83400.6	118360	113522	107169	118356	107894	109021	83736	73239.1	79622.2	74863.9	91384.9	81541.4	86240.2	95323.2	110466	83671.4	86527	71330.2	78736.3	83122.7	83130.7
pos_3818	Squamotacin	metab_3771	-	HMDB0030444	645.468	pos	M+Na	C37H66O7	7.0684	174158-66-8	-	-	-	-	-	-	Lipids and lipid-like molecules	Fatty Acyls	Fatty alcohols	105949	120330	87997	84338.4	99569.7	111754	5193.93	10916.5	10858	6189.03	5571.09	6831.44	34745.6	35854.5	18544.5	27203.2	37429.1	20436.1	31066.8	11111.9	21240.9	20095.4	38921.8	30842.8	14277.2	15731.3	14957.4
pos_3822	Vitamin D2 3-glucuronide	metab_3775	-	HMDB0010344;LMST03010072	611.331	pos	M+K	C34H52O7	7.0388	-	-	-	-	-	-	-	Lipids and lipid-like molecules	Steroids and steroid derivatives	Vitamin D and derivatives	65750.2	52167.6	64036.2	36882.8	42665.8	33971.4	63750.6	70093.4	59729	61206.3	64616.5	61003.2	126312	143623	133813	126958	163522	153525	100225	85608.2	84019.8	85841.1	79373.1	71614	63736.3	58544.5	63762.5
pos_3831	PE-NMe2(15:0/22:0)	metab_3784	-	HMDB0113931	812.615	pos	M+Na	C44H88NO8P	6.9646	-	-	-	-	-	-	-	Lipids and lipid-like molecules	Glycerophospholipids	Glycerophosphoethanolamines	3.28286e+06	3.36068e+06	3.15604e+06	0	3.14249e+06	2.90328e+06	2.89182e+06	3.10336e+06	4.16854e+06	2.16119e+06	2.3033e+06	2.55828e+06	2.41327e+06	2.22514e+06	2.15382e+06	0	2.74506e+06	3.29284e+06	2.93711e+06	2.63751e+06	2.90707e+06	3.4078e+06	3.48853e+06	3.31864e+06	0	2.2155e+06	2.19927e+06
pos_3837	DG(18:3(6Z,9Z,12Z)/18:3(9Z,12Z,15Z)/0:0)	metab_3790	-	HMDB0007279	613.481	pos	M+H	C39H64O5	6.9499	-	-	-	-	-	-	-	Lipids and lipid-like molecules	Fatty Acyls	Lineolic acids and derivatives	595637	570069	555205	514005	511966	551420	319342	346366	366494	358125	357033	337352	494675	499953	516347	510493	514185	567231	419326	398188	393216	397603	399533	398526	401432	402637	362908
pos_3843	(3beta,23E)-3-Hydroxy-27-norcycloart-23-en-25-one	metab_3795	-	HMDB0037382	427.356	pos	M+H	C29H46O2	6.9055	132943-49-8	-	-	-	-	-	-	Lipids and lipid-like molecules	Steroids and steroid derivatives	Cycloartanols and derivatives	100474	100442	104303	87145.8	108079	103738	86918.7	92153.9	82864.6	69694.1	89964.4	76435	114037	115322	118199	102281	124724	108322	33283	33692	47925.6	38197.1	28187	45312.3	76699.3	76741.3	75298.5
pos_3848	Kanokoside A	metab_3800	C17428	HMDB0035635	477.198	pos	M+H	C21H32O12	6.8831	64703-85-1	-	-	-	-	-	-	Organic acids and derivatives	Carboxylic acids and derivatives	Amino acids, peptides, and analogues	43887.8	36535.6	40471.9	38364.3	42412.7	38380.4	59736.6	54094.3	55672.8	57009.1	55841.9	57129.8	32170.9	36556.8	25935.1	36133.4	38275.1	27160	60822	54646.4	67378.7	57436.1	58817.4	53870.4	48335.8	44557.6	44289.4
pos_3851	Asitrilobin D	metab_3803	-	HMDB0035389	669.469	pos	M+2Na-H	C37H68O7	6.8684	-	-	-	-	-	-	-	Lipids and lipid-like molecules	Fatty Acyls	Fatty alcohols	681807	747421	752738	742103	814123	752455	293651	300159	295354	290007	323793	288228	424347	500286	462405	456952	476346	484160	431376	419564	433524	402427	411183	389505	454771	454769	456552
pos_3856	Squamocin L	metab_3807	-	HMDB0030940	629.476	pos	M+Na	C37H66O6	6.8238	98767-45-4	-	-	-	-	-	-	Lipids and lipid-like molecules	Fatty Acyls	Fatty alcohols	122090	65237.6	80408.9	98252.3	90944.7	97902.5	82030.7	112709	103524	77562.5	125063	103718	139713	133059	139429	125159	149866	165511	32982.2	41833.4	23840	26847.3	35031.1	17104.6	53065.6	50416	50344.1
pos_3857	PA(8:0/13:0)	metab_3808	-	HMDB0115484	1027.56	pos	2M+K	C24H47O8P	6.7941	-	-	-	-	-	-	-	Lipids and lipid-like molecules	Glycerophospholipids	Glycerophosphates	304078	339390	295551	291567	247219	260639	177782	139860	162706	152952	171445	136392	236479	255648	272939	203947	268512	233976	315231	332476	264997	321175	249265	300727	238561	238957	217508
pos_3859	Rollinecin A	metab_3810	-	HMDB0030438	647.484	pos	M+Na	C37H68O7	6.7867	177861-02-8	-	-	-	-	-	-	Lipids and lipid-like molecules	Fatty Acyls	Fatty alcohols	265511	270821	266469	275514	256317	271780	263590	294609	293420	273759	250021	280363	233505	274621	241115	286924	257509	286765	157498	191987	144077	159145	180607	149856	264233	264033	266327
pos_3864	20,23-cis-Bullatalicinone	metab_3815	-	HMDB0034628	661.463	pos	M+Na	C37H66O8	6.757	-	-	-	-	-	-	-	Lipids and lipid-like molecules	Fatty Acyls	Fatty alcohols	66403.3	84195.1	86219.2	125129	100719	105722	86337.3	87002.1	107334	72819.4	96983.7	97257.4	142472	162833	136972	150098	149227	177934	93107.2	145024	147409	135961	145098	133613	127554	123685	123733
pos_3891	Muricatin C	metab_3839	-	HMDB0029963	661.463	pos	M+Na	C37H66O8	6.6235	160262-50-0	-	-	-	-	-	-	Lipids and lipid-like molecules	Fatty Acyls	Fatty alcohols	556464	553505	524925	474176	513257	506303	345815	394205	373855	383601	350685	396604	731799	750522	749684	794263	792668	753356	491465	438331	422563	387647	427035	430885	525707	512523	525914
pos_3895	PE-NMe(18:2(9Z,12Z)/18:4(6Z,9Z,12Z,15Z))	metab_3843	-	HMDB0113175	813.511	pos	M+ACN+Na	C42H72NO8P	6.6087	-	-	-	-	-	-	-	Lipids and lipid-like molecules	Glycerophospholipids	Glycerophosphoethanolamines	2.24015e+06	2.13327e+06	2.06912e+06	2.06913e+06	2.07941e+06	2.02317e+06	1.03382e+06	1.10836e+06	1.08756e+06	1.08442e+06	1.0169e+06	1.0914e+06	2.161e+06	2.10577e+06	2.29548e+06	2.24795e+06	2.31877e+06	2.20629e+06	1.89657e+06	1.93804e+06	1.78996e+06	1.8605e+06	1.91218e+06	1.87464e+06	1.68525e+06	1.65363e+06	1.68524e+06
pos_3908	5-Deoxymyricanone	metab_3855	-	HMDB0030799	382.203	pos	M+ACN+H	C21H24O4	6.579	110007-10-8	-	-	-	-	-	-	Phenylpropanoids and polyketides	Diarylheptanoids	Cyclic diarylheptanoids	139700	138017	146022	129454	144706	152231	174229	167753	149526	199053	153103	157473	115147	107205	114492	104986	96528	96687	165312	174324	173226	155377	177922	179116	157618	137622	137808
pos_3909	5-Heptyl-3-methyl-2-furanundecanoic acid	metab_3856	-	HMDB0112075	406.328	pos	M+ACN+H	C23H40O3	6.579	116627-50-0	-	-	-	-	-	-	Lipids and lipid-like molecules	Fatty Acyls	Fatty acids and conjugates	120820	129072	116936	126425	115208	104253	66561.9	71388.6	71345.2	68247.6	66821.3	79957.6	95320.1	92742.6	92672.2	92999.6	98362	100079	141236	128660	136664	132028	136444	127835	98621.2	100889	100877
pos_3913	Humulol	metab_3859	-	HMDB0038213	240.232	pos	M+NH4	C15H26O	6.579	24405-58-1	-	-	-	-	-	-	Lipids and lipid-like molecules	Prenol lipids	Sesquiterpenoids	28427.6	33743.6	36716.6	31916.6	31691	27458.9	44215.8	41683.5	43479.4	47871.6	41084	40366.6	30247	25250.1	27934.4	24808.8	27111.1	27423.9	55805.9	53296.4	54551.8	57520.8	58177.1	56655.4	39751	39454.1	39628.4
pos_3914	Beta-Ionol	metab_3860	-	HMDB0036820	212.2	pos	M+NH4	C13H22O	6.579	22029-76-1	-	-	-	-	-	-	Lipids and lipid-like molecules	Prenol lipids	Sesquiterpenoids	41970.5	42782.9	44946.4	38421.5	45943.8	36999.4	52676.7	55843.1	58397.9	52323.1	54800.5	49630.4	34046.2	38286.5	33010.1	31500.7	35171	35374	64805.1	61495	70038.3	70834.6	67993.4	63145	44328.4	45949.1	45951.2
pos_3919	Peltatol C	metab_3865	-	HMDB0038699	591.422	pos	M+H-2H2O	C42H58O4	6.5641	140872-96-4	-	-	-	-	-	-	Lignans, neolignans and related compounds	Not Available	Not Available	90338.5	98215	78092.9	108700	95480.8	101084	75822.1	71562.7	82845.4	70616.9	69155.8	77919.4	154097	121098	119851	140425	132923	119054	66785.7	83686	86666.9	89291.5	79677.4	90479.1	98385.1	93448.8	98372.4
pos_3927	Quasiprotopanaxatriol	metab_3873	-	HMDB0041533	481.364	pos	M+Na	C30H50O3	6.5492	-	-	-	-	-	-	-	Lipids and lipid-like molecules	Prenol lipids	Triterpenoids	293754	316578	290875	276197	268725	275541	92083.5	94979.7	102024	82467.3	91346.4	92142.5	164940	148282	155504	154723	157281	133511	89066.6	101126	103500	120881	124134	125405	166296	161215	161111
pos_3932	N-Monodemethyl roxithromycin	metab_3878	-	HMDB0060845	773.48	pos	M+H-2H2O	C39H72N2O15	6.5346	-	-	-	-	-	-	-	Organic oxygen compounds	Organooxygen compounds	Carbohydrates and carbohydrate conjugates	234244	207712	206944	204301	184743	233717	86936	107493	90209	106027	97843	113903	314625	326083	272080	287710	277587	295234	133489	116702	112254	117238	75685.2	90513.2	181800	178234	178220
pos_3942	DG(18:2(9Z,12Z)/18:4(6Z,9Z,12Z,15Z)/0:0)	metab_3888	-	HMDB0007251	613.481	pos	M+H	C39H64O5	6.5197	-	-	-	-	-	-	-	Lipids and lipid-like molecules	Fatty Acyls	Lineolic acids and derivatives	244734	240411	218308	259302	284807	250509	323734	373167	338747	313859	356913	359821	325984	389689	352910	395781	397963	395033	267140	231552	240989	281516	204772	249706	270601	266010	270599
pos_3950	(Z)-9-Cycloheptadecen-1-one	metab_3896	-	HMDB0031336	268.263	pos	M+NH4	C17H30O	6.5047	542-46-1	-	-	-	-	-	-	Organic oxygen compounds	Organooxygen compounds	Carbonyl compounds	22112	19630.8	20477.3	20546.7	18047.6	23652.1	36383.1	28825.2	30767.4	30132.6	28392.2	29692.8	14752.2	10967.6	18135	15042.3	15827.4	14622	36077.8	42260.8	38404.8	39155.4	37336.4	41766.3	27173.5	26752.6	27062.3
pos_3951	Rollidecin A	metab_3897	-	HMDB0030440	683.448	pos	M+2Na-H	C37H66O8	6.4973	182074-35-7	-	-	-	-	-	-	Lipids and lipid-like molecules	Fatty Acyls	Fatty alcohols	3.92007e+06	3.83413e+06	3.7758e+06	3.80976e+06	3.74835e+06	3.75671e+06	2.69199e+06	2.77406e+06	2.81797e+06	2.67906e+06	2.81246e+06	2.86432e+06	4.03626e+06	4.08218e+06	4.06501e+06	4.09843e+06	4.06139e+06	4.09531e+06	2.33422e+06	2.3576e+06	2.40738e+06	2.44616e+06	2.34462e+06	2.36057e+06	3.29116e+06	3.24375e+06	3.24379e+06
pos_3966	Adlupone	metab_3912	-	HMDB0032111	483.344	pos	M+H	C31H46O4	6.4752	16595-43-0	-	-	-	-	-	-	Organic oxygen compounds	Organooxygen compounds	Carbonyl compounds	134132	140434	140808	135146	123414	124883	83961.3	79597.7	69342.9	83200.1	86018.9	87506.5	110230	112119	111750	105218	104146	107103	51109.9	60226.3	50291.9	51812.4	56171.6	49888.1	83903.5	83935.8	81590.4
pos_3973	(R)-Carvotanacetone	metab_3918	-	HMDB0034974	170.154	pos	M+NH4	C10H16O	6.4752	33375-08-5	-	-	-	-	-	-	Lipids and lipid-like molecules	Prenol lipids	Monoterpenoids	10289.6	10339.8	12187.3	8846.54	9176.32	9508.36	14548	14915.5	14710.8	14758.5	13200.2	14046	7130.07	8162.66	8233.78	8446.36	7742.36	8543.09	17668	20741.6	19504.4	17140.6	17585.1	17415.6	11933.7	12370.4	11936
pos_3975	Lupeoside	metab_3920	-	HMDB0039242	685.464	pos	M+H-2H2O	C41H68O10	6.4678	111216-33-2	-	-	-	-	-	-	Lipids and lipid-like molecules	Prenol lipids	Terpene glycosides	3.76036e+06	3.66821e+06	3.63006e+06	3.72081e+06	3.66582e+06	3.62638e+06	3.1566e+06	3.15758e+06	3.26047e+06	3.15773e+06	3.20377e+06	3.10996e+06	3.9782e+06	3.81536e+06	3.93125e+06	3.85969e+06	3.88979e+06	3.96219e+06	2.8964e+06	2.83873e+06	2.70966e+06	2.9106e+06	2.92204e+06	2.80359e+06	3.41269e+06	3.42401e+06	3.42541e+06
pos_4001	Linoleoyl Ethanolamide	metab_3943	C13828	HMDB0012252	324.289	pos	M+H	C20H37NO2	6.4379	68171-52-8	-	-	-	-	-	-	Organic nitrogen compounds	Organonitrogen compounds	Amines	472341	444210	452136	437480	461766	452768	259420	282570	270092	276838	269976	276507	459772	420685	431793	430550	443313	462236	332310	315820	334650	343600	335243	344068	365717	365755	356769
pos_4005	PS(18:2(9Z,12Z)/22:5(7Z,10Z,13Z,16Z,19Z))	metab_3947	-	HMDB0112440	851.547	pos	M+NH4	C46H76NO10P	6.423	-	-	-	-	-	-	-	Lipids and lipid-like molecules	Glycerophospholipids	Glycerophosphoserines	303935	347614	333012	349705	318390	308462	258276	285053	260148	272421	272777	288233	265888	311070	364769	309040	316961	341876	194971	199357	217751	162581	256746	219594	251744	259467	259213
pos_4015	Ginsenoside Rh6	metab_3957	-	HMDB0039436	693.417	pos	M+Na	C36H62O11	6.4008	343780-67-6	-	-	-	-	-	-	Lipids and lipid-like molecules	Prenol lipids	Triterpenoids	350884	323697	343100	329430	315655	327234	244383	248909	276624	292882	257414	285641	308123	286286	331218	331590	343402	314851	281904	301614	331019	251936	268624	283137	298880	306560	298853
pos_4027	Gingerglycolipid C	metab_3969	-	HMDB0041095	703.386	pos	M+Na	C33H60O14	6.3788	35949-86-1	-	-	-	-	-	-	Lipids and lipid-like molecules	Glycerolipids	Glycosylglycerols	689284	724367	728922	718508	731859	685615	276794	270387	285068	295265	280624	241799	587690	528546	533191	533579	585586	562039	434753	501183	528463	490769	474747	520515	464966	472595	472605
pos_4063	PS(18:0/18:4(6Z,9Z,12Z,15Z))	metab_4003	-	HMDB0112374;LMGP03010886	847.514	pos	M+ACN+Na	C42H74NO10P	6.3269	-	-	-	-	-	-	-	Lipids and lipid-like molecules	Glycerophospholipids	Glycerophosphoserines	1.72788e+06	1.77122e+06	1.6343e+06	1.77098e+06	1.67506e+06	1.75284e+06	1.39528e+06	1.37262e+06	1.33367e+06	1.38666e+06	1.26881e+06	1.40697e+06	1.8653e+06	1.82148e+06	1.82133e+06	2.01624e+06	1.96365e+06	1.77382e+06	838017	892438	830881	814440	800652	841458	1.46129e+06	1.45795e+06	1.45797e+06
pos_4070	Diplosporin	metab_4010	-	HMDB0030680	266.138	pos	M+ACN+H	C12H16O4	6.3195	69199-05-9	-	-	-	-	-	-	Organoheterocyclic compounds	Pyrans	Pyranones and derivatives	46397.6	49341.9	38995.6	49761.1	52351.7	48150.1	11644.3	9094.04	11607.5	10538.9	9757.76	12903.6	43104.7	46708.6	42384.1	43967.3	50513.8	44072	73488.4	75015.8	70317.9	76835.6	91419.9	84845.6	41842	43715.3	41846.1
pos_4093	CDP-DG(18:2(9Z,11Z)/a-17:0)	metab_4032	-	HMDB0116049	1009.57	pos	M+NH4	C47H83N3O15P2	6.2749	-	-	-	-	-	-	-	Lipids and lipid-like molecules	Glycerophospholipids	CDP-glycerols	2.3073e+06	2.31588e+06	2.21732e+06	2.28868e+06	2.32042e+06	2.38857e+06	2.91472e+06	3.01469e+06	2.92477e+06	3.03979e+06	3.05358e+06	2.87694e+06	3.36807e+06	3.25731e+06	3.33779e+06	3.17674e+06	3.42668e+06	3.28106e+06	1.66423e+06	1.59379e+06	1.61071e+06	1.54089e+06	1.53777e+06	1.60576e+06	2.60179e+06	2.62174e+06	2.60237e+06
pos_4130	Spirolide E	metab_4068	-	HMDB0030494	708.488	pos	M+H-H2O	C43H67NO8	6.2305	183159-71-9	-	-	-	-	-	-	Lipids and lipid-like molecules	Fatty Acyls	Fatty alcohols	189373	157971	339985	389427	344296	203637	266314	259518	352755	324936	310621	381860	318638	301430	335752	341905	307595	195701	272574	329290	253361	293615	277051	360213	297108	323800	323983
pos_4150	Cer(d18:0/16:0)	metab_4088	-	LMSP02020001;HMDB0011760	540.534	pos	M+H	C34H69NO3	6.2082	-	-	-	-	-	-	-	Lipids and lipid-like molecules	Sphingolipids	Ceramides	83967.9	82614.6	73143.5	100324	85449.4	113945	76408.5	72070.5	58161.8	81653.4	61206.6	83300.3	72509	72725.7	55703.9	76237.7	60562.4	59496.1	58456.3	93433.1	71262.8	99413.1	87041.1	65618.9	61958.8	60641.2	60652.7
pos_4167	Prostaglandin D1	metab_4105	C06438	LMFA03010049;HMDB0005102	337.234	pos	M+H-H2O	C20H34O5	6.1933	17968-82-0	Lipids	Eicosanoids	-	-	-	-	Lipids and lipid-like molecules	Fatty Acyls	Eicosanoids	86979.8	90588.3	88995.5	89902.8	86809.1	89836.8	160633	154283	155999	148138	152009	140069	74657.2	71321.7	69521.3	64959.3	65177.2	70608.6	86573.6	78989.3	92419.5	91746	90366.2	82592.9	113567	113580	112222
pos_4173	Pitheduloside A	metab_4111	-	HMDB0031357	789.438	pos	M+Na	C41H66O13	6.1784	78285-89-9	-	-	-	-	-	-	Lipids and lipid-like molecules	Prenol lipids	Terpene glycosides	641904	658322	632124	640763	652035	607137	376120	401736	364039	389366	345759	368108	379481	385637	373526	389840	356734	386752	804871	783754	856876	844387	815291	799062	562059	557492	549696
pos_4180	9-OxoODE	metab_4118	C14766	LMFA02000274;LMFA02000251;HMDB0004669	295.226	pos	M+H	C18H30O3	6.1784	-	-	-	map00591	Linoleic acid metabolism	Metabolism	Lipid metabolism	Lipids and lipid-like molecules	Fatty Acyls	Lineolic acids and derivatives	535167	525093	526881	528210	529635	504755	632489	622141	625531	626371	612533	608118	247442	252293	249941	242897	234334	258912	168918	145813	160132	163342	159218	163555	404399	402828	402831
pos_4181	(-)-Carvomenthone	metab_4119	-	HMDB0034969	172.169	pos	M+NH4	C10H18O	6.1784	13163-73-0	-	-	-	-	-	-	Lipids and lipid-like molecules	Prenol lipids	Monoterpenoids	85779.7	89251.5	81160.6	80794.4	91875.4	88030	81528	79127.9	81235.5	86649.5	79546.3	87282.3	66883.4	63342	65735.8	67844.4	64504.5	65660.9	124618	111866	125615	122699	124052	128514	89933.3	92271.9	89918
pos_4185	Corchorifatty acid D	metab_4123	-	HMDB0033243	309.205	pos	M+H	C18H28O4	6.1709	-	-	-	-	-	-	-	Lipids and lipid-like molecules	Fatty Acyls	Lineolic acids and derivatives	200695	195456	199472	188108	202744	193649	138088	143446	139320	133536	142557	137550	100827	107237	97066.6	98608.6	100772	101697	67971.2	61129.8	66935.6	67362.9	67159.4	72756.5	126890	127771	127773
pos_4210	Kudzusaponin SA1	metab_4148	-	HMDB0041240	795.451	pos	M+H-H2O	C42H68O15	6.1412	168288-04-8	-	-	-	-	-	-	Lipids and lipid-like molecules	Prenol lipids	Terpene glycosides	786906	777628	754777	821858	751249	753616	349147	338823	357404	355484	358271	371454	436583	443499	417078	418336	453436	447913	689806	728143	704851	709341	729158	684882	559698	553455	553450
pos_4219	Pitheduloside D	metab_4157	-	HMDB0031358	899.498	pos	M+H	C46H74O17	6.1337	189161-64-6	-	-	-	-	-	-	Lipids and lipid-like molecules	Prenol lipids	Terpene glycosides	1.46419e+06	1.53491e+06	1.54206e+06	1.53449e+06	1.47277e+06	1.4699e+06	789741	837468	773885	779772	752940	805821	968082	1.03636e+06	983030	910600	998644	1.06113e+06	1.06791e+06	1.06589e+06	1.05165e+06	1.07421e+06	1.08172e+06	1.01681e+06	1.08124e+06	1.06706e+06	1.06742e+06
pos_4224	9(S)-HPODE	metab_4161	C14827	HMDB0006940	330.263	pos	M+NH4	C18H32O4	6.1337	-	-	-	map01100;map00591	Metabolic pathways; Linoleic acid metabolism	Metabolism;Metabolism	Global and overview maps;Lipid metabolism	Lipids and lipid-like molecules	Fatty Acyls	Lineolic acids and derivatives	272585	270893	269796	265290	266680	259515	294010	297614	291905	290988	295599	281180	110654	121154	113343	103630	104776	113763	69993	65948.4	69993.1	76708.8	67270.7	69490.6	193114	191597	193118
pos_4227	Alpha-curcumene	metab_4164	C09649	LMPR0103060015;HMDB0059878	203.179	pos	M+H	C15H22	6.1337	-	-	-	-	-	-	-	Lipids and lipid-like molecules	Prenol lipids	Sesquiterpenoids	325110	322701	326639	317735	326255	328532	246678	264494	252799	256574	255449	266113	289027	285945	292376	294114	274343	289262	340922	332995	329365	336956	337483	332481	294518	295106	295105
pos_4234	3-O-Acetylepisamarcandin	metab_4171	-	HMDB0031958	460.268	pos	M+NH4	C26H34O6	6.1263	61490-18-4	-	-	-	-	-	-	Phenylpropanoids and polyketides	Coumarins and derivatives	Not Available	985250	938423	973403	1.2553e+06	1.12266e+06	1.24184e+06	905977	1.14145e+06	1.05871e+06	1.14231e+06	1.07349e+06	1.09618e+06	1.08372e+06	1.05967e+06	1.01015e+06	1.21011e+06	1.14576e+06	1.0658e+06	1.44013e+06	1.86037e+06	1.47537e+06	1.7727e+06	2.00482e+06	1.46547e+06	1.05113e+06	1.06706e+06	1.12867e+06
pos_4235	Austalide L	metab_4172	-	HMDB0030158	446.253	pos	M+NH4	C25H32O6	6.1263	87833-52-1	-	-	-	-	-	-	Phenylpropanoids and polyketides	Flavonoids	Flavones	204332	210793	186297	250996	235444	248422	125104	193431	119093	179483	140035	150212	224799	219687	200253	186538	169318	203166	237625	288450	191192	311038	246307	180415	187901	194049	190996
pos_4241	7-Ethyl-5,6-dihydro-1,4-dimethylazulene	metab_4178	-	HMDB0035759	187.148	pos	M+H	C14H18	6.1263	18454-89-2	-	-	-	-	-	-	Hydrocarbons	Unsaturated hydrocarbons	Branched unsaturated hydrocarbons	143406	142079	142367	149039	141996	145757	117257	121707	121654	120940	121392	126964	135120	131083	134289	134876	127826	136451	149581	151039	151042	151424	151174	150005	133731	135198	135210
pos_4308	2-Undecen-1-ol	metab_4245	-	LMFA05000622;HMDB0034856	358.367	pos	2M+NH4	C11H22O	6.074	37617-03-1	-	-	-	-	-	-	Lipids and lipid-like molecules	Fatty Acyls	Fatty alcohols	333404	354100	307794	366088	381264	483502	293451	404743	208911	370702	181680	388254	426560	534870	416627	472572	375806	349902	426085	485646	583571	660822	516671	499803	511351	511378	528350
pos_4331	Avocadene	metab_4267	-	HMDB0031042;LMFA05000639	328.284	pos	M+ACN+H	C17H34O3	6.0517	83797-45-9	-	-	-	-	-	-	Lipids and lipid-like molecules	Fatty Acyls	Fatty alcohols	189105	187816	190126	180359	182144	183009	143251	146122	143338	141692	138770	148030	298278	290401	295968	285333	281790	304348	287819	279913	284777	281785	273478	264410	216694	214820	212780
pos_4388	Polyoxyethylene 40 monostearate	metab_4324	-	HMDB0032477	346.331	pos	M+NH4	C20H40O3	6.0069	9004-99-3	-	-	-	-	-	-	Lipids and lipid-like molecules	Fatty Acyls	Fatty acid esters	33539.3	29846.5	31736.8	27003.8	31377.6	35453.2	22167.9	25604.7	24533.7	21802.4	20789.7	21971.4	37043.8	39187.6	31220.5	32057.7	31457	34549.5	42778.5	42352.4	46852.3	41825	41972.6	41167.3	40090.6	40127.7	41160.1
pos_4411	Ganoderol A	metab_4345	-	HMDB0035728	439.357	pos	M+H	C30H46O2	5.9771	104700-97-2	-	-	-	-	-	-	Lipids and lipid-like molecules	Prenol lipids	Triterpenoids	383285	402980	393021	376246	401897	380181	217254	240374	236948	249106	236815	247222	521891	509958	509336	508998	494146	548548	449512	458614	449187	439278	463087	435598	375702	381186	375741
pos_4413	16-Hydroxy hexadecanoic acid	metab_4347	C18218	HMDB0006294	290.268	pos	M+NH4	C16H32O3	5.9771	-	-	-	map01100;map00073	Metabolic pathways; Cutin, suberine and wax biosynthesis	Metabolism;Metabolism	Global and overview maps;Lipid metabolism	Lipids and lipid-like molecules	Fatty Acyls	Fatty acids and conjugates	110693	111379	111212	111572	104743	113424	88839.3	81736.1	85314.1	87277.5	82795.8	85919	98470.6	93661.8	83042.9	89688.1	89958.1	95930.8	111530	108246	112334	107115	118476	112668	116281	116255	114404
pos_4417	3-Methyl-alpha-ionyl acetate	metab_4351	-	HMDB0037631	215.179	pos	M+H-2H2O	C16H26O2	5.9771	68555-61-3	-	-	-	-	-	-	Lipids and lipid-like molecules	Prenol lipids	Sesquiterpenoids	104592	111544	115041	111099	111810	114146	77148.3	79574.7	76256.7	81746	75555.4	81144	152183	155990	147847	158086	155453	154572	102387	103810	102098	104164	94385.7	102431	117578	116497	116501
pos_4443	10,20-Dihydroxyeicosanoic acid	metab_4377	-	HMDB0031923	362.326	pos	M+NH4	C20H40O4	5.9622	120727-26-6	-	-	-	-	-	-	Lipids and lipid-like molecules	Fatty Acyls	Fatty acids and conjugates	109137	107922	107930	106777	108645	115837	84809.8	91259.2	80875.4	79873.9	85633.6	82147.6	94461.1	92242.5	80920.5	88644.4	84448.3	86179.2	124131	115766	130149	118097	127030	117842	91342.3	93593.2	91333.9
pos_4479	25-Hydroxyvitamin D3-26,23-lactol	metab_4413	-	HMDB0060127	413.304	pos	M+H-H2O	C27H42O4	5.9323	-	-	-	-	-	-	-	Lipids and lipid-like molecules	Steroids and steroid derivatives	Vitamin D and derivatives	70145	80130	77083.7	73157.2	74359.4	69454.1	48402.4	42850.1	47072.1	45446	44366.3	42360.8	174382	175071	171953	172509	176050	177915	78405.6	82309.3	77800.2	86421.6	80569.8	71847.2	104673	104681	106416
pos_4502	5a-Cholesta-7,24-dien-3b-ol	metab_4435	C05439	HMDB0006842	407.33	pos	M+Na	C27H44O	5.9099	651-54-7	-	-	map01100;map00100	Metabolic pathways; Steroid biosynthesis	Metabolism;Metabolism	Global and overview maps;Lipid metabolism	Lipids and lipid-like molecules	Glycerophospholipids	Glycerophosphocholines	281958	280786	282189	284583	285866	288725	218471	203535	201703	211932	213758	206254	629244	624315	615467	640342	623495	639165	290287	297286	281915	297619	290965	285644	362721	362722	360431
pos_4523	3,5,6,7-tetrahydroxy-2-(4-hydroxyphenyl)-1lambda⁴-chromen-1-ylium	metab_4456	-	HMDB0140805	252.042	pos	M+H-2H2O	C15H11O6+	5.8799	-	-	-	-	-	-	-	Phenylpropanoids and polyketides	Flavonoids	Hydroxyflavonoids	39940.1	33969.2	35779.6	35454.8	39149.4	35909.5	12971.1	14176.2	15078.3	14473.1	17390.8	13311.6	35744.3	34967.6	38194.5	33691.5	35108.9	39109.5	32179.6	30177.5	28992.8	27165.3	29558.3	29752	27024.8	27736.8	27027.3
pos_4528	Xanthotoxol arabinoside	metab_4461	-	HMDB0031971	299.054	pos	M+H-2H2O	C16H14O8	5.8724	160845-06-7	-	-	-	-	-	-	Phenylpropanoids and polyketides	Coumarins and derivatives	Coumarin glycosides	7769.51	7178.78	7240.89	8387.11	7842.71	8404.02	46548.3	48276.6	46922.5	46700.4	47411.5	46118.2	14611.7	13432.4	15082.4	14245.4	13865.6	14721	16860.1	16540.9	16688.5	18311.7	16394.5	17536	22890.7	22601.7	22890.9
pos_4549	Biochanin A 7-(6-malonylglucoside)	metab_4482	C12625	HMDB0030640	515.118	pos	M+H-H2O	C25H24O13	5.8423	34232-17-2	-	-	map00943	Isoflavonoid biosynthesis	Metabolism	Biosynthesis of other secondary metabolites	Organoheterocyclic compounds	Benzofurans	Dibenzofurans	126663	124219	126519	121315	127882	132059	146992	142293	135411	142655	147061	152792	180506	177839	175439	193545	188690	185871	87901.1	85293.2	80946.5	89952.2	75326.9	86090.4	130590	133888	130588
pos_4622	Mollicellin A	metab_4555	-	HMDB0033339	400.138	pos	M+NH4	C21H18O7	5.737	68455-06-1	-	-	-	-	-	-	Lipids and lipid-like molecules	Prenol lipids	Sesterterpenoids	5392.6	5513.64	5396.42	6105.88	5632.05	7899.85	40290.2	37475.1	36411.4	37047.9	33702.8	36047.3	7733.52	6791.2	6130.54	7805.7	6043.17	7034.5	6196.57	5114	4294.6	3964.46	5340.81	6414.77	12405.6	12406.3	12109.8
pos_4641	Arginyl-Asparagine	metab_4574	-	HMDB0028704	253.14	pos	M+H-2H2O	C10H20N6O4	5.6993	-	-	-	-	-	-	-	Organic acids and derivatives	Carboxylic acids and derivatives	Amino acids, peptides, and analogues	7179.76	6468.31	6302.52	8170.9	7693.44	6423.94	45071.2	44739.8	42059.2	42344.1	43401.4	41829.6	2361.84	3047.3	3021.94	4294.34	5064.73	2640.45	3841.18	6020.1	5086.16	6490.45	5771.03	4244.55	16301.8	15986.5	15971.9
pos_4672	Dynorphin A (6-8)	metab_4605	-	HMDB0012932	466.29	pos	M+Na	C18H37N9O4	5.6238	-	-	-	-	-	-	-	Organic acids and derivatives	Carboxylic acids and derivatives	Amino acids, peptides, and analogues	84013.1	90316.6	89894.7	88294.3	83122.3	90235.8	73762.2	71328.4	74960.7	72126.4	74634.6	69170.6	19584.9	21987.8	20771.3	21391	24266.9	17568	2068.2	1927.2	1846.61	968.015	1368.47	1219.78	39006.2	38532.2	38996.3
pos_4722	L-Agaridoxin	metab_4653	-	HMDB0029445	547.144	pos	2M+K	C11H14N2O5	5.4726	-	-	-	-	-	-	-	Organic acids and derivatives	Carboxylic acids and derivatives	Amino acids, peptides, and analogues	79746.1	73766.1	78424.5	80097.7	77192.8	70368.1	88270.2	92075.5	85607.8	93423.8	90715.6	86344.8	167464	173663	180899	178057	191898	188180	51816.8	48502	46534.6	48974.5	48019.2	44793.8	96256.5	94738.5	96257.6
pos_4738	2-Amino-4-ethoxy-3-hydroxybutanoic acid	metab_4669	-	HMDB0032862	327.177	pos	2M+H	C6H13NO4	5.4196	98644-37-2	-	-	-	-	-	-	Organic acids and derivatives	Carboxylic acids and derivatives	Amino acids, peptides, and analogues	18888.1	16933.2	20158.6	17683.2	18631.1	15957.4	54415.6	57227	53012.2	52902.9	51490.3	55048.6	3040.35	3510.16	3143.34	3575.24	3229.11	2765.58	11072.5	9853.43	7952.1	9925.06	9247.18	9111.42	23039.4	22607.6	22595.1
pos_4844	Lysyl-Phenylalanine	metab_4775	-	HMDB0028958	276.17	pos	M+H-H2O	C15H23N3O3	5.109	-	-	-	-	-	-	-	Organic acids and derivatives	Carboxylic acids and derivatives	Amino acids, peptides, and analogues	125749	126982	122162	125466	123785	118815	194413	192230	191195	191381	187858	189407	25781.4	25227.8	26537.3	26124.6	27139.5	27354.3	26797.7	24963.1	24920.8	22788.4	25362	28071.6	85584.9	84333.5	81371.9
pos_4880	Jasmolone glucoside	metab_4811	-	HMDB0032870	343.172	pos	M+H	C17H26O7	4.9955	-	-	-	-	-	-	-	Organic oxygen compounds	Organooxygen compounds	Carbohydrates and carbohydrate conjugates	11734.9	11482.1	11062.4	10702.2	12512.5	10132.4	39513.9	39268.5	37547	38092.1	36290.7	37202.4	0	286.824	0	0	280.18	0	3746.17	3799.33	3022.27	3472.25	3152.65	3561.5	14856.1	14417.7	14396.3
pos_4890	Oleuroside	metab_4821	-	HMDB0035352	505.17	pos	M+H-2H2O	C25H32O13	4.9576	116383-31-4	-	-	-	-	-	-	Lipids and lipid-like molecules	Prenol lipids	Terpene glycosides	103276	106554	104253	105520	98000.2	101092	129115	134767	135499	127733	124714	136990	53544.6	49397	50093	53026.4	55483	54181.8	79181	83529.5	81032.4	79932.2	79590.4	81334.9	87267.1	89720.4	89711.7
pos_4953	Tetradecanedioic acid	metab_4884	C11002	LMFA01170018;HMDB0000872	322.201	pos	M+ACN+Na	C14H26O4	4.7528	821-38-5	-	-	-	-	-	-	Lipids and lipid-like molecules	Fatty Acyls	Fatty acids and conjugates	10971.3	10287.5	9913.93	10478.5	9013.19	10036.5	110056	102255	106252	103192	102581	103458	7574.74	6774.22	7490.29	7462.25	6679.87	7427.39	0	0	0	0	0	0	26260	26062.7	26260
pos_4996	Pentosidine	metab_4927	-	HMDB0003933	396.237	pos	M+NH4	C17H26N6O4	4.601	124505-87-9	-	-	-	-	-	-	Organic acids and derivatives	Carboxylic acids and derivatives	Amino acids, peptides, and analogues	2391.18	2479.33	2431	1432.08	875.106	1729.78	44368.9	41006.9	43103	41195.1	40660.5	42053	2861.29	2712.78	1241.57	2379.85	2637.66	2570.95	0	0	0	0	0	0	7932.21	8259.33	8262.42
pos_4997	Daucic acid	metab_4928	-	HMDB0031665	169.013	pos	M+H-2H2O	C7H8O7	4.601	34098-52-7	-	-	-	-	-	-	Organic acids and derivatives	Hydroxy acids and derivatives	Beta hydroxy acids and derivatives	20950.1	19943.9	20071.1	20238.7	20204.4	20018.8	17167.7	17857.4	16716.9	17242	16518	17566	9833.15	10001.3	10405.6	10784	10309.6	9653.01	21000.4	19644.3	20350	18710.5	18788.1	19457.6	15842.6	15973.1	15847.5
pos_5049	(Z)-6-(2-Methoxyvinyl)-7-methyl-2H-1-benzopyran-2-one	metab_4980	-	HMDB0032656	199.075	pos	M+H-H2O	C13H12O3	4.3807	195259-91-7	-	-	-	-	-	-	Phenylpropanoids and polyketides	Coumarins and derivatives	Not Available	7629.72	7829.46	7846.24	7750.35	7885.03	7737.01	14259	14070.5	14171.7	12910.7	14856.8	14647.6	10434.6	9848.87	10651.1	10432.6	9919.85	10873.4	11206.2	10814	11934.7	11309.9	11397.1	11197.1	11204	11202.1	10759.7
pos_5052	Glycitein	metab_4983	C14536	HMDB0005781;LMPK12050104	285.075	pos	M+H	C16H12O5	4.3731	40957-83-3	-	-	map00943;map01110	Isoflavonoid biosynthesis; Biosynthesis of secondary metabolites	Metabolism;Metabolism	Biosynthesis of other secondary metabolites;Global and overview maps	Phenylpropanoids and polyketides	Isoflavonoids	Isoflav-2-enes	53568.3	49276.6	50986.7	52036.2	48738	53332.3	46640.8	48259.3	46694.3	43797.2	44894.4	46699.8	70059.4	67705.4	68433	74351.2	70773.4	71300.9	53997.6	56692.7	56174	55080.6	57659.6	56080.4	51036	54732.6	54724.3
pos_5077	Hydroxyprolyl-Alanine	metab_5008	-	HMDB0028856	422.228	pos	2M+NH4	C8H14N2O4	4.2666	-	-	-	-	-	-	-	Organic acids and derivatives	Carboxylic acids and derivatives	Amino acids, peptides, and analogues	91520.4	90979.3	85015.4	89664.3	86702.5	87082.4	157083	150912	151231	148908	145483	146959	10669.3	8348.64	9609.82	9792.09	10804.4	8905.24	21074.4	20573.1	20887.6	20856.8	20642.2	18096.3	61968.4	60999.5	61982.5
pos_5108	(1R)-Glutathionyl-(2R)-hydroxy-1,2-dihydronaphthalene	metab_5039	C14793	HMDB0060299	496.116	pos	M+2Na-H	C20H25N3O7S	4.1828	-	-	-	-	-	-	-	Organic acids and derivatives	Carboxylic acids and derivatives	Amino acids, peptides, and analogues	59440.6	59780.1	61277.2	60190.7	59201.3	56647.6	16563.9	15748.5	15541.2	16917.7	16919.1	15977.2	33391.9	32644.5	29860.4	33578.6	33641.6	33267.9	343134	334779	339049	344372	333205	341237	97376.1	97378.3	94551.9
pos_5120	Cytidine	metab_5051	C02961;C00475	HMDB0000089	226.082	pos	M+H-H2O	C9H13N3O5	4.16	65-46-3	-;Nucleic acids	-;Nucleosides	map00240;map01100;map02010	Pyrimidine metabolism; Metabolic pathways; ABC transporters	Metabolism;Metabolism;Environmental Information Processing	Nucleotide metabolism;Global and overview maps;Membrane transport	Nucleosides, nucleotides, and analogues	Pyrimidine nucleosides	Not Available	8296.67	9711.08	11680.9	11096.4	8997.98	8869.93	4163.43	3252.16	5943.36	4084.29	5046.72	5631.23	12656.4	13995.1	12238.3	10991.8	10904.3	10107.3	16113.3	15740.8	13080.2	16464.8	16498.5	19522	11013.4	10757.8	10749.1
pos_5201	Dehydrovomifoliol	metab_5132	C02533;C04223	HMDB0036819;LMPR0103050009	187.111	pos	M+H-2H2O	C13H18O3	3.9548	15764-81-5	-	-	-	-	-	-	Lipids and lipid-like molecules	Prenol lipids	Sesquiterpenoids	4349.75	4398.84	3887.02	4905.32	4270.45	4114.7	8537.95	8390.65	8697.94	8862.35	9106.19	7995.03	13074.1	12804.2	13021.5	12308.2	13067	13231.8	19839.1	19267.9	19242.3	19175.4	19316.4	20399.9	11011.6	11011.8	11036.2
pos_5234	Daidzin	metab_5165	C10216	HMDB0033991;LMPK12050013	417.117	pos	M+H	C21H20O9	3.8637	552-66-9	-	-	map00943	Isoflavonoid biosynthesis	Metabolism	Biosynthesis of other secondary metabolites	Phenylpropanoids and polyketides	Isoflavonoids	Isoflavonoid O-glycosides	14528.2	13762.7	14368.2	14499.2	13205.5	11905	19655.2	18375.3	15027.2	17903.2	14979.2	15807.5	29961.3	33259.9	31383.8	32098.1	28674.7	29553.8	49963.1	52766.2	50971.9	49756.3	51740.2	51145.3	27639.5	26111.3	27635.3
pos_5279	5-Hydroxyindoleacetic acid	metab_5210	C05635	HMDB0000763	192.065	pos	M+H	C10H9NO3	3.7955	54-16-0	-	-	map01100;map00380	Metabolic pathways; Tryptophan metabolism	Metabolism;Metabolism	Global and overview maps;Amino acid metabolism	Organoheterocyclic compounds	Indoles and derivatives	Indolyl carboxylic acids and derivatives	133488	135540	137997	132638	132577	132808	116675	114153	117582	121925	118409	120457	146678	142591	145378	151838	147521	146487	148402	144792	148658	147367	149991	143217	131775	131774	132476
pos_5428	Apigenin 7-[rhamnosyl-(1->2)-galacturonide]	metab_5359	-	HMDB0038847	593.149	pos	M+H	C27H28O15	3.4456	124167-97-1	-	-	-	-	-	-	Phenylpropanoids and polyketides	Flavonoids	Flavonoid glycosides	51031.1	45908.5	47011.5	46579.6	49964.6	50673.5	55615.3	54978.2	52095	51919.2	53312.5	51171.8	82209.6	82162.5	87411.8	80459.8	80872.5	84454.1	123409	122378	120250	117287	116878	115890	73372.3	73368.4	72823.3
pos_5432	Vanillic acid	metab_5363	C06672	HMDB0000484	169.049	pos	M+H	C8H8O4	3.4379	121-34-6	-	-	-	-	-	-	Benzenoids	Benzene and substituted derivatives	Benzoic acids and derivatives	47352.9	46061.3	48210.7	48739.5	46955	47168.6	31349.8	32432.4	32218.7	33181.1	33374.1	31495.9	34763.5	32696.5	33540.2	33456.7	33916	33106.1	56450.2	56377.4	56492.1	55744.1	54420.4	54211.5	38927.3	38927	38784.9
pos_5451	1-(beta-D-Glucopyranosyloxy)-3-octanone	metab_5382	-	HMDB0031315	348.201	pos	M+ACN+H	C14H26O7	3.3999	194919-40-9	-	-	-	-	-	-	Lipids and lipid-like molecules	Fatty Acyls	Fatty acyl glycosides	3867.79	3395.51	4613.25	3685.62	3826.97	3202.37	42263.9	43061.2	40917.1	42393.8	40701.3	42972.9	823.701	1430.83	901.543	1603.71	1631.34	1196.85	2895.89	3427.22	2835.17	2991.25	2868.2	2379.85	12441.5	12532.3	12577.8
pos_5476	Oroselone	metab_5407	-	HMDB0033925	227.07	pos	M+H	C14H10O3	3.3618	1760-27-6	-	-	-	-	-	-	Phenylpropanoids and polyketides	Coumarins and derivatives	Furanocoumarins	73325.9	73063.4	72605.2	75484.4	72636.2	70442.3	21720.9	22877.3	21435.4	21280.9	20737.8	21458	53823.5	52291.6	55174.2	52213.9	54893.2	53330.1	46076.7	45156.2	45601.3	46555.7	44947.2	45557.5	44464.4	43651.5	44463.8
pos_5523	8,20-DiHETE	metab_5454	-	HMDB0062687	400.243	pos	M+ACN+Na	C20H32O4	3.2478	-	-	-	-	-	-	-	Lipids and lipid-like molecules	Fatty Acyls	Eicosanoids	215476	211693	228153	224670	214544	202454	384416	388821	383826	381786	385448	375520	114331	109290	112957	117034	120658	120302	89195.8	87379.2	90498.8	86316.6	86489.5	92456.8	233515	233653	233653
pos_5536	Genistein	metab_5467	C06563;C09126	LMPK12050218;HMDB0003217	271.06	pos	M+H	C15H10O5	3.2249	446-72-0	-	-	map00943;map01100;map01110	Isoflavonoid biosynthesis; Metabolic pathways; Biosynthesis of secondary metabolites	Metabolism;Metabolism;Metabolism	Biosynthesis of other secondary metabolites;Global and overview maps;Global and overview maps	Phenylpropanoids and polyketides	Isoflavonoids	Isoflav-2-enes	113812	104149	111698	109672	109028	107958	245453	247625	249231	249367	245745	248211	126930	125754	130086	124014	129038	129920	114564	115166	113310	108853	109137	109437	147982	147985	148553
pos_5538	4'-Hydroxy-2-biphenylcarboxylic acid	metab_5469	-	HMDB0032583	215.07	pos	M+H	C13H10O3	3.2249	67526-82-3	-	-	-	-	-	-	Benzenoids	Benzene and substituted derivatives	Biphenyls and derivatives	15375.3	14547.9	15169	15589.6	15805.5	14400.1	36224.6	38445	37847	37043	35695.9	38970.3	17768.1	17954.2	19562.1	17109.4	18940.8	19103.3	16480.1	16204.9	16146.9	16583.8	15573.4	15068.5	22570.9	22373.3	22579.9
pos_5653	6-Methylcoumarin	metab_5584	-	HMDB0032394	161.059	pos	M+H	C10H8O2	2.9966	92-48-8	-	-	-	-	-	-	Phenylpropanoids and polyketides	Coumarins and derivatives	Not Available	17686	18105.8	17838.3	17465.5	18348.7	16795.5	21055.5	19591.7	20482.5	20237.4	20251.5	19871.8	17537.1	18597.1	19258.5	19688.8	18708.7	18647.7	21699	21601.1	21877.9	22951	20364	22151.6	19557.3	19558.3	19021.4
pos_5679	(3,4,5,6-tetrahydroxyoxan-2-yl)methyl 4-hydroxybenzoate	metab_5610	-	HMDB0125107	265.07	pos	M+H-2H2O	C13H16O8	2.9434	-	-	-	-	-	-	-	Benzenoids	Benzene and substituted derivatives	Benzoic acids and derivatives	47855.5	46680.7	49547.6	48475.6	48845.7	46972.4	30070.7	30567.7	28924.9	29356.7	29384.5	29641.9	32829.5	33435	33741.3	35923.3	35723.5	35974	29830	32840.2	32572	30632.7	31482.1	30389.1	34814.8	34814.6	34977.4
pos_5715	Methyl 7-epi-12-hydroxyjasmonate glucoside	metab_5646	-	HMDB0031763	425.179	pos	M+Na	C19H30O9	2.8292	142465-56-3	-	-	-	-	-	-	Lipids and lipid-like molecules	Fatty Acyls	Fatty acyl glycosides	34651.5	33167.8	38768.5	33952.1	34432	33655.4	54226.9	55370.4	56005.6	54293.5	55458	54920.3	51045.2	51068.1	53457.8	53853	54050	52213.2	32940.9	34021.6	33015.9	32945.1	33180.2	34400	43576.5	43577.5	43811.5
pos_5718	8-Hydroxy-2-methoxy-6-methyl-1,4-naphthoquinone	metab_5649	-	HMDB0030769	251.091	pos	M+CH3OH+H	C12H10O4	2.814	1589-92-0	-	-	-	-	-	-	Benzenoids	Naphthalenes	Naphthoquinones	55042.8	56672.8	60093.6	53609	53763.3	55095.4	40741.7	40500.9	38839.7	40038.5	39129	41128.9	32236.9	32223.9	32554.4	32285.6	32872.6	33106.2	34217.6	34344.8	34285.4	34768.6	32938.1	33635.3	39106.1	39109.1	38824.3
pos_5725	Undecanedioic acid	metab_5656	-	HMDB0000888;LMFA01170007	280.154	pos	M+ACN+Na	C11H20O4	2.7987	1852-04-6	-	-	-	-	-	-	Lipids and lipid-like molecules	Fatty Acyls	Fatty acids and conjugates	4025.82	3512.95	4030.38	3213.94	3771.72	2775.19	20886.3	21048.2	21888.5	20731.9	20640.4	20609.7	1907.87	2869.51	1845.72	3306.62	3246.74	3119.37	2146.31	3239.25	2739.45	2606.67	2683.12	1869.7	8019.29	8338.66	8338.02
pos_5727	Simmondsin 2'-ferulate	metab_5658	-	HMDB0035475	534.196	pos	M+H-H2O	C26H33NO12	2.7911	179466-18-3	-	-	-	-	-	-	Phenylpropanoids and polyketides	Cinnamic acids and derivatives	Hydroxycinnamic acids and derivatives	59491.8	62536.8	70796.4	66177.7	67398.8	61643.9	5600.95	4569.58	5658.5	4969.21	7945.22	6489.05	32544.3	32627	34746.1	35452.2	33835	35911	34497.4	33099.1	30186.4	33042	34780.3	33115.6	25177.4	24880.7	25177.2
pos_5742	Lotaustralin	metab_5673	C08334	HMDB0033865	226.107	pos	M+H-2H2O	C11H19NO6	2.7605	534-67-8	-	-	map00460;map01110	Cyanoamino acid metabolism; Biosynthesis of secondary metabolites	Metabolism;Metabolism	Metabolism of other amino acids;Global and overview maps	Organic oxygen compounds	Organooxygen compounds	Carbohydrates and carbohydrate conjugates	41324	42690.8	44511.7	43624.7	41282.5	42888.5	84053.5	85771.3	81671	85342.5	83094.5	84202.7	37062.4	36214.9	37789.1	38085.3	38018	38118.8	21322.7	20171.6	19131.5	19158.1	20070.1	20029.7	57987.6	58820.1	57325.5
pos_5766	5-Acetyl-2,4-dimethyloxazole	metab_5696	-	HMDB0038174	140.07	pos	M+H	C7H9NO2	2.6998	23012-25-1	-	-	-	-	-	-	Organoheterocyclic compounds	Azoles	Oxazoles	134583	131583	136210	133100	130260	132460	267232	266067	262486	266850	259141	267225	153801	154149	154053	155453	152567	155634	65194.5	63742.3	64574.7	65899.4	62308	63368.2	180860	181963	181963
pos_5783	Tyramine glucuronide	metab_5713	C03033	HMDB0010328	278.102	pos	M+H-2H2O	C14H19NO7	2.67	27972-85-6	-	-	map01100;map00040	Metabolic pathways; Pentose and glucuronate interconversions	Metabolism;Metabolism	Global and overview maps;Carbohydrate metabolism	Organic oxygen compounds	Organooxygen compounds	Carbohydrates and carbohydrate conjugates	1.63594e+06	1.60616e+06	1.64493e+06	1.63356e+06	1.58588e+06	1.62533e+06	871254	900247	864228	898106	878258	846930	685539	699957	692832	688437	710688	718664	1.77981e+06	1.7998e+06	1.79818e+06	1.77327e+06	1.76601e+06	1.79539e+06	1.17612e+06	1.17017e+06	1.17015e+06
pos_5787	Tyramine	metab_5717	C00483	HMDB0000306	120.081	pos	M+H-H2O	C8H11NO	2.67	51-67-2	Peptides	Amines	map01100;map00950;map01110;map00350	Metabolic pathways; Isoquinoline alkaloid biosynthesis; Biosynthesis of secondary metabolites; Tyrosine metabolism	Metabolism;Metabolism;Metabolism;Metabolism	Global and overview maps;Biosynthesis of other secondary metabolites;Global and overview maps;Amino acid metabolism	Benzenoids	Benzene and substituted derivatives	Phenethylamines	2.41703e+06	2.41505e+06	2.42854e+06	2.47419e+06	2.38934e+06	2.42366e+06	1.30416e+06	1.35233e+06	1.31422e+06	1.36164e+06	1.34516e+06	1.32383e+06	1.07671e+06	1.08862e+06	1.08035e+06	1.09262e+06	1.12631e+06	1.13714e+06	2.75966e+06	2.75144e+06	2.73076e+06	2.73988e+06	2.71109e+06	2.70721e+06	1.78904e+06	1.78904e+06	1.79478e+06
pos_5800	Phenylbutyrylglutamine	metab_5730	-	HMDB0011687	315.133	pos	M+Na	C15H20N2O4	2.6401	-	-	-	-	-	-	-	Organic acids and derivatives	Carboxylic acids and derivatives	Amino acids, peptides, and analogues	34791.5	34997.4	38039.1	34985.1	31426	41531.3	20990.2	18491	17976.9	20204.7	17609.8	18480.2	14090.2	14823.2	15340.9	13333.3	14544.1	15416.9	32790.1	33982	32529.9	32428.7	31624.8	32582.8	25885.2	25636.7	25474.9
pos_5820	Sarcodon scabrosus Depsipeptide	metab_5750	-	HMDB0041421	524.233	pos	M+K	C23H39N3O8	2.6098	-	-	-	-	-	-	-	Organic acids and derivatives	Peptidomimetics	Depsipeptides	485753	565180	552763	566114	598306	559533	512806	600797	570691	552947	589364	562200	525587	554444	546523	508908	564007	556713	557782	585159	577485	543348	580925	569368	556287	558073	611391
pos_5831	N-(1-Deoxy-1-fructosyl)glycine	metab_5761	-	HMDB0037848	260.076	pos	M+Na	C8H15NO7	2.6023	60644-20-4	-	-	-	-	-	-	Organic oxygen compounds	Organooxygen compounds	Carbohydrates and carbohydrate conjugates	3053.74	3340.75	3519.63	3699.32	3301.5	4328.39	3160.41	3305.1	2464.18	2653.18	3847.26	2617.26	44459.9	45185	44635.5	47874.2	49026.1	47293.8	23655.1	22941.9	23318.4	24037.8	23749.8	24725.5	16670.2	16679.5	17207.9
pos_5894	Hydroxyphenylacetylglycine	metab_5824	C05596	HMDB0000735	210.076	pos	M+H	C10H11NO4	2.4573	28116-23-6	-	-	map00350	Tyrosine metabolism	Metabolism	Amino acid metabolism	Organic acids and derivatives	Carboxylic acids and derivatives	Amino acids, peptides, and analogues	31895.3	30325.2	34165.5	33287.1	31814.3	33002.2	35387.1	34937.1	35146	36265.2	35745.8	36619.3	49581.2	52901.1	52290.9	52658.8	54643.4	55761	57554.8	59244	54835.2	56049.3	56596.8	58572.6	43118.5	43762.7	43786
pos_5918	Sesartemin	metab_5848	C10884	HMDB0038931	472.196	pos	M+ACN+H	C23H26O8	2.3962	77394-27-5	-	-	-	-	-	-	Lignans, neolignans and related compounds	Furanoid lignans	Not Available	0	0	0	0	572.708	0	115905	118273	111157	116316	114652	112860	0	0	0	0	0	0	0	0	0	0	0	0	8646.78	9095.54	9089.01
pos_5954	N-(1-Deoxy-1-fructosyl)valine	metab_5884	-	HMDB0037844	244.117	pos	M+H-2H2O	C11H21NO7	2.2973	-	-	-	-	-	-	-	Organic acids and derivatives	Carboxylic acids and derivatives	Amino acids, peptides, and analogues	110682	111010	106453	110839	109559	108223	500140	491962	503228	492189	494521	510687	883430	891126	895154	893607	885003	872275	299891	298624	307405	304732	303438	311685	459402	455419	459405
pos_5955	Tenuazonic acid	metab_5885	C08511	HMDB0036074	198.112	pos	M+H	C10H15NO3	2.2973	610-88-8	-	-	-	-	-	-	Organoheterocyclic compounds	Pyrrolines	Not Available	59872.8	61305.9	60267.3	58599	56176.5	58811.7	202326	207615	209654	210735	216000	214121	338015	344508	345808	346310	341735	340578	138285	135817	137564	135791	137117	137692	195296	195266	191709
pos_5987	Neuraminic acid	metab_5916	C06469	HMDB0000830	232.081	pos	M+H-2H2O	C9H17NO8	2.2453	114-04-5	Carbohydrates	Monosaccharides	-	-	-	-	Organic oxygen compounds	Organooxygen compounds	Carbohydrates and carbohydrate conjugates	22838.7	17565.8	14752.4	19522.3	14046.4	17880.7	19390.7	26673	17805.8	26381.6	22131.9	19090.2	15790.1	17423.7	14289.9	19455.5	18633	19318.7	7285.15	10899.8	13386	8561.18	7598.01	10137.8	18386.8	17912.7	17893.8
pos_6039	Adrenochrome	metab_5968	-	HMDB0012884	212.091	pos	M+CH3OH+H	C9H9NO3	2.1469	54-06-8	-	-	-	-	-	-	Organoheterocyclic compounds	Indoles and derivatives	Not Available	27037.6	24776.2	27410.2	26173.8	25707.8	25770.3	40989.7	38540.8	40844.1	40277.5	44265.6	41244	26579.5	25982.9	25598.4	25219.9	25558.5	24368.9	20851.9	20776.3	20901.1	20192.4	19572.2	20119.6	30530.3	30939.4	30943.8
pos_6041	N-lactoyl-phenylalanine	metab_5970	-	HMDB0062175	238.107	pos	M+H	C12H15NO4	2.1393	-	-	-	-	-	-	-	Organic acids and derivatives	Carboxylic acids and derivatives	Amino acids, peptides, and analogues	40730.2	39655.6	41752	42246.4	42332.9	43203.3	21329.1	21459.7	22291.4	22102.7	22651.7	21538.8	33323.1	35097.4	33514.2	35401.6	33563.4	35081.1	37965.3	35771.5	35715.9	34927.3	35211	36515.3	31640.7	31641	31714.6
pos_6049	Lysyl-Threonine	metab_5978	-	HMDB0028961	289.186	pos	M+ACN+H	C10H21N3O4	2.1163	-	-	-	-	-	-	-	Organic acids and derivatives	Carboxylic acids and derivatives	Amino acids, peptides, and analogues	15475.8	15844.8	13907.3	15690.9	15866.5	15565.6	132326	130053	132857	129666	134284	131253	4825.51	4290.79	4414.44	4580.04	5052.39	4212.22	2006.55	1974.5	2295.9	1866.64	2430.62	1943.31	36788.1	37402.6	37386.1
pos_6082	Syringic acid	metab_6011	C10833	HMDB0002085	199.06	pos	M+H	C9H10O5	2.0399	530-57-4	-	-	-	-	-	-	Benzenoids	Benzene and substituted derivatives	Benzoic acids and derivatives	9237.95	9330.6	9389.32	9746.03	9554.75	9463.97	24908.2	23784	24843.1	24584.2	25051.6	24091.8	26455.5	26850.6	25699	28023	26711.3	27347.3	25685.8	25988.5	26286.3	25332.6	26118.2	25201.1	20943.7	20720.5	20723.9
pos_6136	Osmundalactone	metab_6065	-	HMDB0031303	170.081	pos	M+ACN+H	C6H8O3	1.91	69308-39-0	-	-	-	-	-	-	Organoheterocyclic compounds	Pyrans	Pyranones and derivatives	396274	399423	400014	401528	392705	404823	1.34168e+06	1.34031e+06	1.3524e+06	1.34444e+06	1.34546e+06	1.35518e+06	628293	633133	621940	642507	636601	641130	119993	121108	122171	117741	117899	119422	761424	761433	769193
pos_6138	1-Pyrroline-2-carboxylic acid	metab_6067	C03564	HMDB0006875	114.055	pos	M+H	C5H7NO2	1.91	2139-03-9	-	-	map00330	Arginine and proline metabolism	Metabolism	Amino acid metabolism	Organoheterocyclic compounds	Pyrrolines	Not Available	113187	112286	112152	111740	108714	114014	79000.7	83465.2	84710.7	85271.7	85357.9	85736.7	135608	136510	135856	138228	134108	136987	123898	124728	123859	117166	120356	120880	106866	108772	106877
pos_6155	Alpha-Lactose	metab_6084	C00243	HMDB0000186	360.15	pos	M+NH4	C12H22O11	1.8719	63-42-3	Carbohydrates	Oligosaccharides	map01100;map02010;map00052	Metabolic pathways; ABC transporters; Galactose metabolism	Metabolism;Environmental Information Processing;Metabolism	Global and overview maps;Membrane transport;Carbohydrate metabolism	Organic oxygen compounds	Organooxygen compounds	Carbohydrates and carbohydrate conjugates	63413.3	62315.1	65081.5	64252.1	64224.6	62982.7	117948	122035	122070	120344	122912	119272	125698	127864	126117	130038	126542	129441	156464	153767	155475	146970	154077	161298	114950	114335	115141
pos_6160	19-Hydroxydeacetylnomilinic acid 17-beta-D-glucopyranoside	metab_6089	-	HMDB0037589	719.308	pos	M+CH3OH+H	C32H46O16	1.8565	-	-	-	-	-	-	-	Lipids and lipid-like molecules	Saccharolipids	Not Available	56023.5	57059.9	58123.8	53204.4	55391.1	59388.9	138950	146501	144278	142416	144219	141565	139101	130363	131642	134813	138775	127359	84894.6	83620.8	81577.2	75525.1	78894.6	82546.6	107507	101590	107501
pos_6166	4-O-Methylgalactinol	metab_6095	-	HMDB0033558	398.166	pos	M+ACN+H	C13H24O11	1.8413	75589-40-1	-	-	-	-	-	-	Organic oxygen compounds	Organooxygen compounds	Carbohydrates and carbohydrate conjugates	126861	131286	127086	123222	119641	123239	577810	582866	574775	545895	566155	562390	68611.3	69846.1	72052.8	67760.6	71153.2	67420.1	4743.37	4333.46	5745.79	4278.74	4285.4	5792.44	175524	175524	175807
pos_6204	Porphobilinogen	metab_6133	C00931	HMDB0000245	227.102	pos	M+H	C10H14N2O4	1.7427	487-90-1	-	-	map01100;map01110;map00860	Metabolic pathways; Biosynthesis of secondary metabolites; Porphyrin and chlorophyll metabolism	Metabolism;Metabolism;Metabolism	Global and overview maps;Global and overview maps;Metabolism of cofactors and vitamins	Organic nitrogen compounds	Organonitrogen compounds	Amines	78104.7	77354.3	78724.1	76359.9	78469.2	81100.3	82867.2	80743.4	83575.3	84455.1	81493.6	82202.4	111206	110848	113137	112486	117100	116980	29031	29534.1	30932.6	29237.9	29744.1	32542.6	76507.1	76530.8	77665.9
pos_6252	Benzaldehyde	metab_6181	C00261	HMDB0006115	107.049	pos	M+H	C7H6O	1.629	100-52-7	-	-	map01100	Metabolic pathways	Metabolism	Global and overview maps	Benzenoids	Benzene and substituted derivatives	Benzoyl derivatives	36702	35748.4	35473.3	34435.9	34480.9	34958.6	51608	53438.3	51793.2	51839	52911.3	51715.5	45922.6	43635.8	42348.2	44402.1	43954.1	44406.3	46984	46088.7	47808.4	48089.1	45736.5	46889.6	45134.7	44415.8	44413.2
pos_6277	Valyl-Phenylalanine	metab_6206	-	HMDB0029134	287.134	pos	M+Na	C14H20N2O3	1.5684	-	-	-	-	-	-	-	Organic acids and derivatives	Carboxylic acids and derivatives	Amino acids, peptides, and analogues	400937	403107	404915	406226	398063	396196	230103	225281	221547	219566	225236	229267	461743	452365	446465	458230	464922	462372	183968	183776	184274	177835	172212	172868	289941	289942	292124
pos_6278	Lysyl-Asparagine	metab_6207	-	HMDB0028946	243.145	pos	M+H-H2O	C10H20N4O4	1.5684	-	-	-	-	-	-	-	Organic acids and derivatives	Carboxylic acids and derivatives	Amino acids, peptides, and analogues	162073	164820	168095	161849	164120	158733	95489.1	90413.5	89878.3	88591.1	93558.6	91556.4	188121	184899	182138	186050	192634	190578	73745.7	70918.9	71860.2	70645.4	68632.6	67885.9	117741	117741	118638
pos_6443	Pyridoxamine	metab_6372	C00534	HMDB0001431	169.097	pos	M+H	C8H12N2O2	1.0949	85-87-0	Vitamins and Cofactors	Vitamins	map01100;map00750	Metabolic pathways; Vitamin B6 metabolism	Metabolism;Metabolism	Global and overview maps;Metabolism of cofactors and vitamins	Organoheterocyclic compounds	Pyridines and derivatives	Pyridoxamines	24070.8	23321.4	23197.3	22487.3	21941	22837	7611.55	7984.51	8484.27	9334.93	8442.08	8518.32	28026.6	28040.4	27364.9	28193.9	29570.1	28550.4	18191.6	17879.5	18610.7	18124	16885.3	17639	17051.8	16939.8	16938
pos_6445	Isokobusone	metab_6374	C16977	HMDB0036791	286.176	pos	M+ACN+Na	C14H22O2	1.0874	24173-72-6	-	-	-	-	-	-	Organic oxygen compounds	Organooxygen compounds	Alcohols and polyols	307052	307543	313487	308129	301302	304931	676188	689033	685918	664809	683430	688566	157116	160351	157520	159242	168284	168812	119957	118701	121467	118001	124676	124389	418364	420958	418380
pos_6450	Threoninyl-Phenylalanine	metab_6379	-	HMDB0029068	289.114	pos	M+Na	C13H18N2O4	1.0723	-	-	-	-	-	-	-	Organic acids and derivatives	Carboxylic acids and derivatives	Amino acids, peptides, and analogues	10109.5	10021.5	10581.5	9406.03	11451.5	10440.1	51914.9	54113.1	54655.7	52026.6	50167.5	51884.6	4916.09	4479.64	4013.84	4807.37	4190.4	4500.9	1073.78	658.559	1248.4	531.245	523.468	902.497	12266.6	13010.7	13015.8
pos_6499	N5-Acetyl-N2-gamma-L-glutamyl-L-ornithine	metab_6428	-	HMDB0039423	304.15	pos	M+H	C12H21N3O6	0.974	102148-92-5	-	-	-	-	-	-	Organic acids and derivatives	Carboxylic acids and derivatives	Amino acids, peptides, and analogues	38229.5	42326	41284.9	39389.7	40397.9	42923.5	86140.8	79280.2	82538.7	80785	76753.1	82143.6	33122.9	33534.6	35121.5	33800.5	35571.5	34857.8	3191	5366.22	4530.37	4659.19	5269.69	4467.08	43198.9	43097.5	42968.2
pos_6505	Leucyl-Gamma-glutamate	metab_6434	-	HMDB0028943	224.139	pos	M+H-2H2O	C11H21N3O4	0.9664	-	-	-	-	-	-	-	Organic acids and derivatives	Carboxylic acids and derivatives	Amino acids, peptides, and analogues	591997	621097	602332	596678	584924	591557	496750	479867	493692	481310	471117	478235	599402	590230	584342	612528	592187	606215	367550	351790	375389	366275	365421	359079	570175	566709	566712
pos_6513	4-Hydroxybenzaldehyde	metab_6442	C00633	HMDB0011718	123.044	pos	M+H	C7H6O2	0.9513	123-08-0	-	-	map01100	Metabolic pathways	Metabolism	Global and overview maps	Organic oxygen compounds	Organooxygen compounds	Carbonyl compounds	70458	72158.4	72928.8	69876.7	68263.5	69342.7	139715	137502	134912	135922	136192	137872	99956.3	101455	101650	101807	100338	101360	130892	133539	131330	130613	128618	128723	110593	110601	108273
pos_6551	Uracil	metab_6479	C00106	HMDB0000300	113.035	pos	M+H	C4H4N2O2	0.9135	66-22-8	Nucleic acids	Bases	map00240;map01100;map00770;map00410	Pyrimidine metabolism; Metabolic pathways; Pantothenate and CoA biosynthesis; beta-Alanine metabolism	Metabolism;Metabolism;Metabolism;Metabolism	Nucleotide metabolism;Global and overview maps;Metabolism of cofactors and vitamins;Metabolism of other amino acids	Organoheterocyclic compounds	Diazines	Pyrimidines and pyrimidine derivatives	313167	307495	326300	328235	316918	305416	323869	333421	343841	330060	339596	325500	336576	333330	319787	337018	338666	351473	311496	304262	308633	317897	305422	303669	320169	323736	323747
pos_6618	(S)-2,3-Dihydro-3,5-dihydroxy-2-oxo-3-indoleacetic acid 5-glucoside	metab_6546	-	HMDB0034674	403.134	pos	M+NH4	C16H19NO10	0.8836	218604-37-6	-	-	-	-	-	-	Organic oxygen compounds	Organooxygen compounds	Carbohydrates and carbohydrate conjugates	66711.1	70860.5	66730.7	70470	69692.5	68114.3	46582.4	46502.3	50622.1	52270.6	51459.9	42608.1	288158	287527	308390	290363	308571	306710	131873	133166	133707	134761	131575	126208	130153	128676	128675
pos_6624	D-Pipecolic acid	metab_6552	-	HMDB0005960	130.086	pos	M+H	C6H11NO2	0.8836	1723-00-8	-	-	-	-	-	-	Organic acids and derivatives	Carboxylic acids and derivatives	Amino acids, peptides, and analogues	956937	950289	973509	944484	933561	944205	1.12254e+06	1.07392e+06	1.1369e+06	1.14738e+06	1.12672e+06	1.15026e+06	329380	330893	329239	324066	325962	333336	295150	294985	293928	291122	284337	284733	722784	722738	716463
pos_6632	Quinic acid	metab_6560	C00296;C06746	HMDB0003072	256.081	pos	M+ACN+Na	C7H12O6	0.8685	77-95-2	-	-	map01100;map00400	Metabolic pathways; Phenylalanine, tyrosine and tryptophan biosynthesis	Metabolism;Metabolism	Global and overview maps;Amino acid metabolism	Organic oxygen compounds	Organooxygen compounds	Alcohols and polyols	129119	129532	135838	130945	134233	130293	122655	123307	124886	116426	119437	122322	183142	190821	189214	187954	188512	189936	175738	171292	178409	176494	171309	174064	151444	149248	149251
pos_6699	L-beta-aspartyl-L-aspartic acid	metab_6627	-	HMDB0011163	231.061	pos	M+H-H2O	C8H12N2O7	0.6502	-	-	-	-	-	-	-	Organic acids and derivatives	Peptidomimetics	Hybrid peptides	276620	285069	279082	287602	274504	277414	124496	123500	122933	124116	126402	120155	223534	228945	237082	225729	234307	230899	298931	304336	300933	292565	291785	294853	208215	202563	202584
pos_6726	(S)-alpha-Amino-4-carboxy-3-furanpropanoic acid	metab_6651	-	HMDB0029414	241.081	pos	M+ACN+H	C8H9NO5	0.6427	54836-90-7	-	-	-	-	-	-	Organic acids and derivatives	Carboxylic acids and derivatives	Amino acids, peptides, and analogues	183089	188940	197897	187513	189962	192764	112398	123663	120615	139231	124115	127673	299390	313326	317731	317211	322979	320880	292125	281665	277761	290059	271119	281216	205774	203357	203362
pos_6727	Pyrrolidine	metab_6652	-	HMDB0031641	72.0812	pos	M+H	C4H9N	0.6427	123-75-1	-	-	-	-	-	-	Organoheterocyclic compounds	Pyrrolidines	Not Available	173507	173957	173868	174259	172820	172910	433089	453160	447339	461709	464207	447151	470304	472893	475014	480083	480951	471621	342801	335227	340182	348079	332222	335881	370479	383163	370451
pos_6731	Guanine	metab_6655	C00242	HMDB0000132	152.056	pos	M+H	C5H5N5O	0.6427	73-40-5	Nucleic acids	Bases	map01100;map00230	Metabolic pathways; Purine metabolism	Metabolism;Metabolism	Global and overview maps;Nucleotide metabolism	Organoheterocyclic compounds	Imidazopyrimidines	Purines and purine derivatives	150914	157216	150805	153846	156167	155301	101159	106177	103891	104002	102919	103078	241737	252003	253356	250524	244393	246300	279444	291113	285354	284469	286546	276475	175562	175425	175759
pos_6733	L-Valine	metab_6656	C00183	HMDB0000883	118.086	pos	M+H	C5H11NO2	0.6427	72-18-4	Peptides	Amino acids	map01100;map01110;map00280;map00290;map01210;map02010;map01230;map00966;map00460;map00970;map00770	Metabolic pathways; Biosynthesis of secondary metabolites; Valine, leucine and isoleucine degradation; Valine, leucine and isoleucine biosynthesis; 2-Oxocarboxylic acid metabolism; ABC transporters; Biosynthesis of amino acids; Glucosinolate biosynthesis; Cyanoamino acid metabolism; Aminoacyl-tRNA biosynthesis; Pantothenate and CoA biosynthesis	Metabolism;Metabolism;Metabolism;Metabolism;Metabolism;Environmental Information Processing;Metabolism;Metabolism;Metabolism;Genetic Information Processing;Metabolism	Global and overview maps;Global and overview maps;Amino acid metabolism;Amino acid metabolism;Global and overview maps;Membrane transport;Global and overview maps;Biosynthesis of other secondary metabolites;Metabolism of other amino acids;Translation;Metabolism of cofactors and vitamins	Organic acids and derivatives	Carboxylic acids and derivatives	Amino acids, peptides, and analogues	397068	401673	400660	396203	398805	398891	1.01243e+06	1.06908e+06	1.01683e+06	1.04334e+06	1.03127e+06	1.0311e+06	1.05008e+06	1.0682e+06	1.06692e+06	1.06335e+06	1.05871e+06	1.06419e+06	746313	763435	748698	754163	759326	756568	846096	846124	841936
pos_6735	Methyl helianthenoate A glucoside	metab_6658	-	HMDB0040899	403.134	pos	M+Na	C19H24O8	0.6353	152230-54-1	-	-	-	-	-	-	Lipids and lipid-like molecules	Fatty Acyls	Fatty acyl glycosides	72900.8	78631.9	95601	92462.4	91111.3	95850.3	58970.8	46653.1	41173.9	48451	46265.5	48006.4	382961	404298	393704	375179	397251	416312	161618	148826	150967	153993	146663	156450	147441	150455	150420
pos_6739	Phosphoric acid	metab_6662	C00009	HMDB0002105;HMDB0001429;HMDB0002142;HMDB0000973	98.9844	pos	M+H	H3O4P	0.6353	14066-20-7;7664-38-2;14265-44-2;14066-19-4	-	-	map00195;map02010;map00190	Photosynthesis; ABC transporters; Oxidative phosphorylation	Metabolism;Environmental Information Processing;Metabolism	Energy metabolism;Membrane transport;Energy metabolism	Homogeneous non-metal compounds	Non-metal oxoanionic compounds	Non-metal phosphates	638359	630354	647019	648086	638948	647539	470285	475270	484455	471799	484254	479054	291434	298094	291615	291577	291270	294951	539888	552765	553866	550793	530695	535858	459651	468168	468158
pos_6740	3-hydroxyadipic acid 3,6-lactone	metab_6663	-	HMDB0029171	145.049	pos	M+H	C6H8O4	0.6279	60551-20-4	-	-	-	-	-	-	Organoheterocyclic compounds	Lactones	Gamma butyrolactones	5.29001e+06	5.36616e+06	5.57995e+06	5.28964e+06	5.12837e+06	5.26736e+06	4.21791e+06	4.44076e+06	4.38661e+06	4.38274e+06	4.34183e+06	4.30029e+06	5.03531e+06	5.11539e+06	5.06451e+06	5.0827e+06	5.16122e+06	5.18991e+06	5.71017e+06	5.73081e+06	5.70568e+06	5.68053e+06	5.47313e+06	5.43488e+06	4.9457e+06	4.9542e+06	4.6603e+06
pos_6741	Adenine	metab_6664	C00147	HMDB0000034	136.062	pos	M+H	C5H5N5	0.6279	73-24-5	Nucleic acids	Bases	map01100;map00230;map00908	Metabolic pathways; Purine metabolism; Zeatin biosynthesis	Metabolism;Metabolism;Metabolism	Global and overview maps;Nucleotide metabolism;Metabolism of terpenoids and polyketides	Organoheterocyclic compounds	Imidazopyrimidines	Purines and purine derivatives	1.6397e+06	1.68851e+06	1.74415e+06	1.69291e+06	1.65756e+06	1.65171e+06	1.15326e+06	1.13881e+06	1.13259e+06	1.1413e+06	1.12828e+06	1.14527e+06	2.28006e+06	2.2924e+06	2.27011e+06	2.32904e+06	2.27761e+06	2.34436e+06	2.24555e+06	2.292e+06	2.33456e+06	2.328e+06	2.20443e+06	2.2839e+06	1.7245e+06	1.72451e+06	1.71138e+06
pos_6742	Gamma-Carboxyglutamic acid	metab_6665	-	HMDB0041900	174.039	pos	M+H-H2O	C6H9NO6	0.6205	53445-96-8	-	-	-	-	-	-	Organic acids and derivatives	Carboxylic acids and derivatives	Amino acids, peptides, and analogues	226964	221746	234027	236371	218091	224157	129151	141685	139734	133344	131352	137936	255160	248467	256091	247030	251969	263913	323920	343710	339628	321145	321055	344780	197446	200578	196834
pos_6763	Cytosine	metab_6686	C00380	HMDB0000630	112.051	pos	M+H	C4H5N3O	0.5988	71-30-7	Nucleic acids	Bases	map00240;map01100	Pyrimidine metabolism; Metabolic pathways	Metabolism;Metabolism	Nucleotide metabolism;Global and overview maps	Organoheterocyclic compounds	Diazines	Pyrimidines and pyrimidine derivatives	33151.4	31472.6	33690.6	31841.9	32145.3	36950	17461.5	14808.8	14333.5	15234.6	14194.4	16791.5	36180.3	40684	41175.6	40325.1	38860.5	40069.4	111985	118135	114930	113506	106688	107852	31886.9	32501	31884.3
pos_6773	Physalin B	metab_6695	-	HMDB0030128	475.176	pos	M+H-2H2O	C28H30O9	0.5839	23133-56-4	-	-	-	-	-	-	Lipids and lipid-like molecules	Steroids and steroid derivatives	Physalins and derivatives	8.38514e+06	8.50233e+06	8.55912e+06	8.4745e+06	8.36822e+06	8.22405e+06	4.84419e+06	4.86306e+06	4.67258e+06	4.99572e+06	4.96602e+06	4.92548e+06	7.23751e+06	7.14727e+06	7.21206e+06	7.09671e+06	7.1945e+06	7.01584e+06	9.32772e+06	9.41831e+06	9.48929e+06	9.91081e+06	9.68937e+06	9.68398e+06	6.70948e+06	6.64807e+06	6.73605e+06
pos_6789	L-Aspartic acid	metab_6711	C00049	HMDB0000191	134.045	pos	M+H	C4H7NO4	0.5765	56-84-8	Peptides;Hormones and transmitters	Amino acids;Neurotransmitters	map01100;map00220;map01110;map00770;map00300;map00760;map01210;map00270;map01200;map00260;map01230;map00460;map00250;map00710;map00970;map00261;map02010;map00410;map00340	Metabolic pathways; Arginine biosynthesis; Biosynthesis of secondary metabolites; Pantothenate and CoA biosynthesis; Lysine biosynthesis; Nicotinate and nicotinamide metabolism; 2-Oxocarboxylic acid metabolism; Cysteine and methionine metabolism; Carbon metabolism; Glycine, serine and threonine metabolism; Biosynthesis of amino acids; Cyanoamino acid metabolism; Alanine, aspartate and glutamate m…	Metabolism;Metabolism;Metabolism;Metabolism;Metabolism;Metabolism;Metabolism;Metabolism;Metabolism;Metabolism;Metabolism;Metabolism;Metabolism;Metabolism;Genetic Information Processing;Metabolism;Environmental Information Processing;Metabolism;Metabolism	Global and overview maps;Amino acid metabolism;Global and overview maps;Metabolism of cofactors and vitamins;Amino acid metabolism;Metabolism of cofactors and vitamins;Global and overview maps;Amino acid metabolism;Global and overview maps;Amino acid metabolism;Global and overview maps;Metabolism of other amino acids;Amino acid metabolism;Energy metabolism;Translation;Biosynthesis of other second…	Organic acids and derivatives	Carboxylic acids and derivatives	Amino acids, peptides, and analogues	373184	352384	368348	371171	357095	365349	128821	138560	133922	128752	137833	137469	242365	233668	237495	240731	224745	237618	295311	298524	308214	296546	296775	289226	229444	227287	229447
pos_6791	L-Glutamine	metab_6713	C00064	HMDB0000641	129.066	pos	M+H-H2O	C5H10N2O3	0.5765	56-85-9	Peptides	Amino acids	map01100;map00630;map00220;map00230;map02010;map00910;map01230;map00240;map00250;map00970	Metabolic pathways; Glyoxylate and dicarboxylate metabolism; Arginine biosynthesis; Purine metabolism; ABC transporters; Nitrogen metabolism; Biosynthesis of amino acids; Pyrimidine metabolism; Alanine, aspartate and glutamate metabolism; Aminoacyl-tRNA biosynthesis	Metabolism;Metabolism;Metabolism;Metabolism;Environmental Information Processing;Metabolism;Metabolism;Metabolism;Metabolism;Genetic Information Processing	Global and overview maps;Carbohydrate metabolism;Amino acid metabolism;Nucleotide metabolism;Membrane transport;Energy metabolism;Global and overview maps;Nucleotide metabolism;Amino acid metabolism;Translation	Organic acids and derivatives	Carboxylic acids and derivatives	Amino acids, peptides, and analogues	76099.4	80658.5	77259.6	73484.6	79626.6	76483	139457	141033	143914	147899	137524	137517	46916.7	46273.5	48856.3	50985.1	46431.1	46590.8	42130.9	43690.9	45176	44008.9	38966	43619.9	83234.2	82413.5	82410.5
pos_6795	Glycerophosphocholine	metab_6717	C00670	HMDB0000086	258.11	pos	M+H	C8H20NO6P	0.5691	28319-77-9	-	-	map00565;map00564	Ether lipid metabolism; Glycerophospholipid metabolism	Metabolism;Metabolism	Lipid metabolism;Lipid metabolism	Lipids and lipid-like molecules	Glycerophospholipids	Glycerophosphocholines	76084.9	63149.6	71138.5	76410.4	69893.1	70772	750780	789482	755330	811783	768809	752168	44024.2	41869.4	37062.5	41909.3	40219.4	42307.8	90389	100500	101302	95266.4	96921.9	92395.7	317586	315715	315717
pos_6818	Argininosuccinic acid	metab_6739	C03406	HMDB0000052	291.129	pos	M+H	C10H18N4O6	0.547	2387-71-5	Peptides	Amino acids	map01100;map00220;map00250;map01110;map01230	Metabolic pathways; Arginine biosynthesis; Alanine, aspartate and glutamate metabolism; Biosynthesis of secondary metabolites; Biosynthesis of amino acids	Metabolism;Metabolism;Metabolism;Metabolism;Metabolism	Global and overview maps;Amino acid metabolism;Amino acid metabolism;Global and overview maps;Global and overview maps	Organic acids and derivatives	Carboxylic acids and derivatives	Amino acids, peptides, and analogues	506443	528221	518265	521847	511779	513164	1.84855e+06	1.91362e+06	1.91109e+06	1.93812e+06	1.90963e+06	1.86556e+06	816639	817210	779464	781035	765391	795915	624237	624369	633544	656963	616274	600233	1.06984e+06	1.06239e+06	1.06987e+06
pos_6828	Choline	metab_6749	C00114	HMDB0000097	104.107	pos	M+H	C5H13NO	0.5397	62-49-7	-	-	map01100;map00564;map02010;map00260	Metabolic pathways; Glycerophospholipid metabolism; ABC transporters; Glycine, serine and threonine metabolism	Metabolism;Metabolism;Environmental Information Processing;Metabolism	Global and overview maps;Lipid metabolism;Membrane transport;Amino acid metabolism	Organic nitrogen compounds	Organonitrogen compounds	Quaternary ammonium salts	1.39432e+07	1.44901e+07	1.45845e+07	1.4046e+07	1.39962e+07	1.40897e+07	1.44786e+07	1.51995e+07	1.46187e+07	1.48755e+07	1.48042e+07	1.44035e+07	1.44038e+07	1.44483e+07	1.42113e+07	1.41916e+07	1.38144e+07	1.4376e+07	1.60006e+07	1.58982e+07	1.61284e+07	1.63476e+07	1.60586e+07	1.59875e+07	1.4548e+07	1.45484e+07	1.46089e+07
pos_6831	Lysyl-Valine	metab_6752	-	HMDB0028964	246.181	pos	M+H	C11H23N3O3	0.5323	-	-	-	-	-	-	-	Organic acids and derivatives	Carboxylic acids and derivatives	Amino acids, peptides, and analogues	872668	907133	905358	900874	863114	869237	1.07202e+06	1.06071e+06	1.04716e+06	1.0856e+06	1.07894e+06	1.03825e+06	482106	469138	462604	469748	451755	477852	314386	305527	319898	317761	300794	310672	687620	695042	695004
pos_6864	Lysinoalanine	metab_6785	-	HMDB0029447	198.123	pos	M+H-2H2O	C9H19N3O4	0.5174	18810-04-3	-	-	-	-	-	-	Organic acids and derivatives	Carboxylic acids and derivatives	Amino acids, peptides, and analogues	63680	67197.2	62037.1	69040.4	61594.6	63209	485367	476514	472004	489945	485219	486539	96462.9	98757.1	97062.3	103235	96415.8	101318	93580.1	92505.9	91309.1	92348.5	88203.5	89962.5	223618	223612	226593
pos_6875	L-2-Amino-5-(methylthio)pentanoic acid	metab_6795	C17213	HMDB0030406	164.074	pos	M+H	C6H13NO2S	0.5099	25148-30-5	-	-	map01210;map01110;map00966	2-Oxocarboxylic acid metabolism; Biosynthesis of secondary metabolites; Glucosinolate biosynthesis	Metabolism;Metabolism;Metabolism	Global and overview maps;Global and overview maps;Biosynthesis of other secondary metabolites	Organic acids and derivatives	Carboxylic acids and derivatives	Amino acids, peptides, and analogues	53476.8	54321.5	52595.6	53230.2	52425.2	55899.1	122418	127138	119451	124752	126230	120269	82711.2	80429.6	80950.4	80817	77056.4	82507.4	82282.7	86413.8	86783.2	82843.6	76495	86361	91438.8	90957.2	91437.8
pos_6893	1-Aminocyclopropane-1-carboxylic acid	metab_6813	C01234	HMDB0036458	102.055	pos	M+H	C4H7NO2	0.5025	22059-21-8	-	-	map01100;map00270;map01110	Metabolic pathways; Cysteine and methionine metabolism; Biosynthesis of secondary metabolites	Metabolism;Metabolism;Metabolism	Global and overview maps;Amino acid metabolism;Global and overview maps	Organic acids and derivatives	Carboxylic acids and derivatives	Amino acids, peptides, and analogues	45553.1	46458	46341.2	42319.9	50373.1	49160.5	92354.7	103283	93598.3	99812.7	97403.6	91984.1	65041.5	70557.8	71019.3	71038.1	67184.3	69940.4	69783.9	74443.5	77538.9	70745.7	71619.8	74369.9	68582.3	73631.1	73629.4
pos_6914	Agmatine	metab_6832	C00179	HMDB0001432	131.129	pos	M+H	C5H14N4	0.4803	306-60-5	-	-	map01100;map00330	Metabolic pathways; Arginine and proline metabolism	Metabolism;Metabolism	Global and overview maps;Amino acid metabolism	Organic nitrogen compounds	Organonitrogen compounds	Guanidines	143539	146246	144636	151446	148887	147378	271380	292447	277310	280173	277811	271738	169995	164068	174154	172442	158094	168574	208575	213342	221191	207685	206609	211134	199998	200000	198664
neg_20	L-Asparagine	metab_6968	C00152	HMDB0000168	131.046	neg	M-H, 2M-H, M-H2O-H	C4H8N2O3	0.5552	70-47-3	Peptides	Amino acids	map01100;map01110;map00460;map01230;map00250;map00970	Metabolic pathways; Biosynthesis of secondary metabolites; Cyanoamino acid metabolism; Biosynthesis of amino acids; Alanine, aspartate and glutamate metabolism; Aminoacyl-tRNA biosynthesis	Metabolism;Metabolism;Metabolism;Metabolism;Metabolism;Genetic Information Processing	Global and overview maps;Global and overview maps;Metabolism of other amino acids;Global and overview maps;Amino acid metabolism;Translation	Organic acids and derivatives	Carboxylic acids and derivatives	Amino acids, peptides, and analogues	1.42093e+07	1.45865e+07	1.47029e+07	1.51711e+07	1.46082e+07	1.52585e+07	1.2524e+07	1.30312e+07	1.27404e+07	1.31532e+07	1.30211e+07	1.31231e+07	1.46152e+07	1.47049e+07	1.4546e+07	1.42958e+07	1.4515e+07	1.44701e+07	1.67617e+07	1.6757e+07	1.7078e+07	1.69912e+07	1.66884e+07	1.65439e+07	1.40706e+07	1.4209e+07	1.42085e+07
neg_23	Nebularine	metab_6971	C01736	HMDB0029956	503.162	neg	M+K-2H, 2M-H, 2M+FA-H	C10H12N4O4	0.5778	550-33-4	-	-	-	-	-	-	Nucleosides, nucleotides, and analogues	Purine nucleosides	Not Available	517797	531042	502206	489631	479707	451847	1.07198e+06	1.02728e+06	1.04755e+06	979966	1.02215e+06	1.05457e+06	1.6486e+06	1.58506e+06	1.53222e+06	1.59405e+06	1.61355e+06	1.6984e+06	1.92583e+06	1.95376e+06	2.00286e+06	2.0299e+06	1.88483e+06	1.95544e+06	1.27611e+06	1.29134e+06	1.27615e+06
neg_24	Lepidimoic acid	metab_6972	-	HMDB0041096	643.174	neg	M-H, 2M-H, M-H2O-H	C12H18O10	0.6459	157676-09-0	-	-	-	-	-	-	Organic oxygen compounds	Organooxygen compounds	Carbohydrates and carbohydrate conjugates	337460	365977	369843	349904	359737	333166	315203	299512	336721	326171	369193	380249	449147	438062	431998	458926	379022	424074	461126	437040	506862	456851	470970	473932	396902	388573	388662
neg_28	Uridine	metab_6976	C00299	HMDB0000296	243.062	neg	M-H, M+Cl, M+FA-H	C9H12N2O6	0.9288	58-96-8	Nucleic acids	Nucleosides	map00240;map01100;map02010	Pyrimidine metabolism; Metabolic pathways; ABC transporters	Metabolism;Metabolism;Environmental Information Processing	Nucleotide metabolism;Global and overview maps;Membrane transport	Nucleosides, nucleotides, and analogues	Pyrimidine nucleosides	Not Available	530915	536707	527723	539256	530960	556620	668610	690139	684604	720774	711621	666705	614886	592843	648205	629137	632738	604399	559420	536975	571710	535526	564380	556614	574267	584490	584456
neg_31	Bis-gamma-glutamylcysteinylbis-beta-alanine	metab_6979	-	HMDB0029413	639.177	neg	M-H, M+Na-2H, M+K-2H	C22H36N6O12S2	1.1113	-	-	-	-	-	-	-	Organic acids and derivatives	Peptidomimetics	Hybrid peptides	2.37479e+06	2.481e+06	2.32636e+06	2.4682e+06	2.43241e+06	2.41321e+06	3.34395e+06	3.46771e+06	3.44458e+06	3.37517e+06	3.46708e+06	3.37736e+06	3.25946e+06	3.33266e+06	3.57576e+06	3.18903e+06	3.38905e+06	3.32239e+06	3.14586e+06	3.04658e+06	3.15076e+06	3.09239e+06	3.09612e+06	3.13878e+06	3.00483e+06	3.005e+06	2.95224e+06
neg_34	Gamma-Glutamylvaline	metab_6982	-	HMDB0011172	245.115	neg	M-H, M+Na-2H, M-H2O-H	C10H18N2O5	1.5301	2746-34-1	-	-	-	-	-	-	Organic acids and derivatives	Carboxylic acids and derivatives	Amino acids, peptides, and analogues	48378.7	46720.8	48701.1	47755.7	47819	47120.5	291595	297617	301077	303518	305126	294404	277542	283164	291648	286038	291536	297331	130932	131200	129714	133051	131852	129813	191715	193457	193453
neg_49	Gingerglycolipid B	metab_6997	-	HMDB0041094	723.382	neg	M-H, M+Cl, M+FA-H	C33H58O14	6.2958	88168-90-5	-	-	-	-	-	-	Lipids and lipid-like molecules	Glycerolipids	Glycosylglycerols	4.81867e+06	4.49394e+06	4.75391e+06	4.69293e+06	4.80042e+06	4.55327e+06	3.58477e+06	3.45011e+06	3.54549e+06	3.52131e+06	3.73989e+06	3.56442e+06	5.27826e+06	4.98001e+06	5.01806e+06	5.12564e+06	5.08678e+06	4.95452e+06	3.78693e+06	3.82406e+06	3.91672e+06	3.56778e+06	3.9148e+06	3.94845e+06	4.43349e+06	4.31402e+06	4.31322e+06
neg_66	Saponin H	metab_7014	-	HMDB0035607	649.397	neg	M-H, M+Na-2H, M-H2O-H	C36H58O10	6.2261	85202-26-2	-	-	-	-	-	-	Lipids and lipid-like molecules	Prenol lipids	Terpene glycosides	340080	345185	347955	326241	346869	341072	231002	232461	233051	227294	232948	225014	254836	236264	244500	227618	225719	234324	275016	256600	280641	273936	290497	279086	279463	271376	279639
neg_82	Kelampayoside A	metab_7030	-	HMDB0038714	523.167	neg	M-H, M+FA-H, M+Cl	C20H30O13	2.6086	87562-76-3	-	-	-	-	-	-	Organic oxygen compounds	Organooxygen compounds	Carbohydrates and carbohydrate conjugates	787540	769486	758469	775257	741113	748542	1.39672e+06	1.45084e+06	1.42253e+06	1.43529e+06	1.42009e+06	1.41916e+06	889020	900345	921079	904321	908075	942976	733293	711230	709739	703594	714613	730470	969485	961416	957796
neg_204	Malic acid	metab_7152	C03668;C00711;C00149	HMDB0000744	133.014	neg	M-H2O-H, M-H	C4H6O5	0.6459	6915-15-7	-;-;Organic acids	-;-;Carboxylic acids	map01100;map00630;map01110;map01200;map00620;map00710;map00020	Metabolic pathways; Glyoxylate and dicarboxylate metabolism; Biosynthesis of secondary metabolites; Carbon metabolism; Pyruvate metabolism; Carbon fixation in photosynthetic organisms; Citrate cycle (TCA cycle)	Metabolism;Metabolism;Metabolism;Metabolism;Metabolism;Metabolism;Metabolism	Global and overview maps;Carbohydrate metabolism;Global and overview maps;Global and overview maps;Carbohydrate metabolism;Energy metabolism;Carbohydrate metabolism	Organic acids and derivatives	Hydroxy acids and derivatives	Beta hydroxy acids and derivatives	2.53845e+07	2.59347e+07	2.58895e+07	2.61413e+07	2.6509e+07	2.67239e+07	3.19605e+07	3.19499e+07	3.15577e+07	3.21411e+07	3.24313e+07	3.25276e+07	2.88137e+07	2.90007e+07	2.91164e+07	2.91365e+07	2.93743e+07	2.91462e+07	3.2214e+07	3.1943e+07	3.26004e+07	3.25567e+07	3.29694e+07	3.24805e+07	2.78742e+07	2.78921e+07	2.85294e+07
neg_209	Dehydroascorbic acid	metab_7157	C05422;C00425	HMDB0001264	173.009	neg	M-H2O-H, M-H	C6H6O6	0.6535	490-83-5	-	-	map01100;map00480;map00053	Metabolic pathways; Glutathione metabolism; Ascorbate and aldarate metabolism	Metabolism;Metabolism;Metabolism	Global and overview maps;Metabolism of other amino acids;Carbohydrate metabolism	Organoheterocyclic compounds	Lactones	Gamma butyrolactones	874425	888777	890119	884872	914812	910047	784034	787382	783350	794438	802735	813826	913154	918774	930066	933584	929099	928032	779300	801166	786764	793836	800639	798440	805229	817913	817840
neg_236	(S)-Isosclerone	metab_7184	-	HMDB0038712	199.038	neg	M+Na-2H, 2M+FA-H	C10H10O3	0.8911	54712-38-8	-	-	-	-	-	-	Benzenoids	Tetralins	Not Available	4485.84	5279.78	5048.02	5430.54	5436.27	5430.63	14875.3	15417.4	16130.4	16237.4	17319.8	15067.3	94149.3	87775	95964.9	97159.6	95716.5	93750.9	55751.9	56607.4	54460.6	56292	55080.7	58523.6	37989.8	37992.1	38912.3
neg_316	Apiosylglucosyl 4-hydroxybenzoate	metab_7264	-	HMDB0035318	431.12	neg	M-H, M+Cl	C18H24O12	1.8294	223261-31-2	-	-	-	-	-	-	Organic oxygen compounds	Organooxygen compounds	Carbohydrates and carbohydrate conjugates	292007	302311	296135	284188	297285	295905	425089	424490	428071	405943	412866	403021	239000	246357	246665	260539	251227	245639	547088	548878	554623	545930	562586	531646	360467	360066	362469
neg_348	L-Tryptophan	metab_7296	C00078	HMDB0000929	203.083	neg	M-H, M+Na-2H	C11H12N2O2	2.2027	73-22-3	Peptides	Amino acids	map01100;map01110;map00260;map01210;map00998;map01230;map00966;map00970;map00400;map00380	Metabolic pathways; Biosynthesis of secondary metabolites; Glycine, serine and threonine metabolism; 2-Oxocarboxylic acid metabolism; Biosynthesis of various secondary metabolites - part 2; Biosynthesis of amino acids; Glucosinolate biosynthesis; Aminoacyl-tRNA biosynthesis; Phenylalanine, tyrosine and tryptophan biosynthesis; Tryptophan metabolism	Metabolism;Metabolism;Metabolism;Metabolism;Metabolism;Metabolism;Metabolism;Genetic Information Processing;Metabolism;Metabolism	Global and overview maps;Global and overview maps;Amino acid metabolism;Global and overview maps;Biosynthesis of other secondary metabolites;Global and overview maps;Biosynthesis of other secondary metabolites;Translation;Amino acid metabolism;Amino acid metabolism	Organoheterocyclic compounds	Indoles and derivatives	Indolyl carboxylic acids and derivatives	33532.2	33393.8	32984.8	33877.5	35227.7	36013.3	55365.7	56640.1	57505.4	55353	57504.4	58578.4	60377.8	59222.8	61576.7	61391.3	58691.9	59992	260681	265421	264960	271853	260919	284800	90759.9	92189.6	91981.5
neg_388	Osmanthuside A	metab_7336	-	HMDB0038748	427.144	neg	M-H2O-H, M-H	C23H26O9	6.061	97457-19-7	-	-	-	-	-	-	Phenylpropanoids and polyketides	Cinnamic acids and derivatives	Hydroxycinnamic acids and derivatives	32415.1	29006.1	29802.7	27917.2	30097.4	33230.3	57139.6	53557.8	60316.4	56475.1	61439.9	62322.1	19325.1	18107.2	18090.5	18213.8	17240.2	19295.3	16715.8	15794.2	18191.9	17243.9	18712.5	17340.3	32773.5	33761	33756.1
neg_531	Soyasaponin II	metab_7479	C12081	HMDB0034650	911.503	neg	M-H, M+Cl	C47H76O17	6.0924	55319-36-3	-	-	-	-	-	-	Lipids and lipid-like molecules	Prenol lipids	Terpene glycosides	553137	539140	526616	490890	438420	429394	662164	687704	661761	677150	677454	657093	1.39873e+06	1.33764e+06	1.43505e+06	1.37838e+06	1.34748e+06	1.33992e+06	825924	966213	911315	911213	1.00349e+06	930090	954468	929141	929328
neg_539	Traumatic Acid	metab_7487	C16308	LMFA01170002;HMDB0000933	227.129	neg	M-H, M+Na-2H	C12H20O4	6.0377	6402-36-4	-	-	map00592;map01110	alpha-Linolenic acid metabolism; Biosynthesis of secondary metabolites	Metabolism;Metabolism	Lipid metabolism;Global and overview maps	Lipids and lipid-like molecules	Fatty Acyls	Fatty acids and conjugates	421539	423154	421405	424871	420891	422028	732527	737937	746163	742557	752853	734103	310685	306372	312413	304075	306759	308199	463941	454905	456655	460820	471213	473147	479237	488153	488144
neg_575	4-Hydroxy-2,6,6-trimethyl-3-oxo-1,4-cyclohexadiene-1-carboxaldehyde	metab_7523	-	HMDB0037602	179.071	neg	M-H2O-H, M-H	C10H12O3	2.6325	35692-95-6	-	-	-	-	-	-	Organic oxygen compounds	Organooxygen compounds	Carbonyl compounds	8027.43	8875.09	8520.77	8690.8	8832.15	8671.73	15436.9	15451.5	15137.4	16474.5	16428.4	15191.7	15055	15166.6	15299.7	15709.5	16715.6	16467	14011	14121.3	14794.9	14250.7	13817.5	14715.4	12966.6	12898.5	12966.1
neg_591	6-hydroxy-2-(4-hydroxyphenyl)-7,8-dimethoxy-3,4-dihydro-2H-1-benzopyran-4-one	metab_7539	-	HMDB0133294	315.088	neg	M-H2O-H, M-H	C17H16O6	2.9772	-	-	-	-	-	-	-	Phenylpropanoids and polyketides	Flavonoids	O-methylated flavonoids	179398	180403	175768	178502	166583	177955	203603	198048	201943	198454	198425	199189	183294	177758	184109	182708	181445	178847	167343	161010	171349	164333	166014	167731	172883	173290	172816
neg_621	Valtrate	metab_7569	C09801	HMDB0034493	193.051	neg	M-H2O-H, M-H	C10H12O5	3.3424	18296-44-1	-	-	-	-	-	-	Lipids and lipid-like molecules	Prenol lipids	Monoterpenoids	299702	303082	304105	311291	299348	303751	291728	294157	294835	289571	297943	286613	201990	201006	200412	199716	204848	202248	244302	247596	242715	252989	251579	253827	246177	248515	248526
neg_635	8-Hydroxypinoresinol 8-glucoside	metab_7583	-	HMDB0033281	535.183	neg	M-H, M+Cl	C26H32O12	3.0902	-	-	-	-	-	-	-	Lignans, neolignans and related compounds	Lignan glycosides	Not Available	94254.8	93695.3	90150	87230.6	91987.1	91393.3	93092.6	95266.7	85721.7	91118.2	92447	87848.1	55526.1	55506.9	54339.7	54812.9	52281.6	53753.7	103010	98128.8	95265.4	98538	102956	105594	83973.6	82443.3	82389.4
neg_749	N2-(3-Hydroxysuccinoyl)arginine	metab_7697	-	HMDB0032765	327.072	neg	M+Na-2H, M+K-2H	C10H18N4O6	0.5552	90250-85-4	-	-	-	-	-	-	Organic acids and derivatives	Carboxylic acids and derivatives	Amino acids, peptides, and analogues	41016.3	39963.8	44251.1	41957.3	40578.8	45592.9	135672	154330	152312	160329	146971	155616	65420.6	64523.7	68974.3	57749.1	68112.2	67893.2	52206.6	54849.3	50469.7	52910.3	43383.3	49973	95126	93943.3	93604
neg_758	Cynaratriol	metab_7706	-	HMDB0034983	281.14	neg	M-H, M+Na-2H	C15H22O5	5.0898	70894-20-1	-	-	-	-	-	-	Lipids and lipid-like molecules	Prenol lipids	Terpene lactones	493503	486888	480637	500299	493133	489311	1.16351e+06	1.13382e+06	1.14619e+06	1.15123e+06	1.1919e+06	1.17468e+06	49229.9	49856.4	49043	48765.2	49514.1	48709.5	438970	450845	441510	450876	448216	435573	500704	500738	502978
neg_775	Polyethylene, oxidized	metab_7723	-	HMDB0032472	243.124	neg	M-H, M+Na-2H	C12H20O5	5.2353	68441-17-8	-	-	-	-	-	-	Organic acids and derivatives	Keto acids and derivatives	Medium-chain keto acids and derivatives	124343	126897	126590	126733	126264	127190	152072	147632	145695	144866	147925	147043	67197.2	67280.9	71180.7	67821.6	67785.1	71478.5	115011	115966	112097	114119	115341	115835	109021	109027	111722
neg_802	Stachyose	metab_7750	C01613	HMDB0003553	665.216	neg	M-H, M+FA-H	C24H42O21	0.5702	470-55-3	-	-	map01100;map00052	Metabolic pathways; Galactose metabolism	Metabolism;Metabolism	Global and overview maps;Carbohydrate metabolism	Organic oxygen compounds	Organooxygen compounds	Carbohydrates and carbohydrate conjugates	24225.5	27277.6	31272.1	30176.7	23252.2	13888.1	335066	345725	310666	365768	334297	330037	1.67588e+06	1.6357e+06	1.6626e+06	1.57118e+06	1.67674e+06	1.69124e+06	1.36302e+06	1.33006e+06	1.43898e+06	1.2922e+06	1.3177e+06	1.23848e+06	815030	832320	814810
neg_807	(Z)-6-Tetradecene-1,3-diyne-5,8-diol	metab_7755	-	HMDB0038996	219.139	neg	M-H2O-H, M-H	C14H20O2	5.5559	77769-23-4	-	-	-	-	-	-	Lipids and lipid-like molecules	Fatty Acyls	Fatty alcohols	4437.25	4733.71	4331.61	4684.19	4325.84	4052.31	104333	104013	106975	105272	104323	108006	8526.31	8184.12	8254.24	7651.71	8191.74	8387.2	3901.15	3720.98	3814.42	3715.79	3826.15	4093.54	32722.3	32844.9	32723.2
neg_811	D-1,5-Anhydrofructose	metab_7759	-	HMDB0041561	161.045	neg	M-H, M+K-2H	C6H10O5	0.5778	75414-43-6	-	-	-	-	-	-	Organoheterocyclic compounds	Oxanes	Not Available	174566	179655	178521	183204	171982	175360	135641	133574	132067	134700	137570	137724	180932	181908	176000	177957	180920	188360	227681	230482	229733	239500	227116	239150	174690	176879	176465
neg_852	7-hydroxy-1-oxo-1H-isochromene-3-carbaldehyde	metab_7800	-	HMDB0128617	189.019	neg	M-H, 3M-H	C10H6O4	5.8444	-	-	-	-	-	-	-	Phenylpropanoids and polyketides	Isocoumarins and derivatives	Not Available	22369.8	23206.5	20818.7	22951.4	21776.7	21499.1	29612.3	28313.5	26575	28761.9	28845.6	27663.3	20278.4	22080.4	20741.3	21643.4	21952.7	20921.2	18558.8	17927.4	17945	20555.4	17902.9	20140.3	22007.7	22390.1	22409
neg_1071	N-Methyl-1-deoxynojirimycin	metab_8016	-	HMDB0035360	214.049	neg	M+K-2H	C7H15NO4	0.5626	69567-10-8	-	-	-	-	-	-	Organoheterocyclic compounds	Piperidines	Not Available	4260.81	4534.41	4356.87	4019.31	4892.39	5966.03	33044.5	36071.7	36318.9	38839.6	38130.4	35092.3	0	0	1110.63	0	1101.88	0	4396.83	3847.24	3409.31	4873.58	5148.9	5322	14368.6	14681.1	14681.9
neg_1085	1-(sn-Glycero-3-phospho)-1D-myo-inositol	metab_8030	C01225	HMDB0011649	333.06	neg	M-H	C9H19O11P	0.5778	-	-	-	-	-	-	-	Lipids and lipid-like molecules	Glycerophospholipids	Glycerophosphoinositols	190513	199540	199265	198649	185118	185732	796085	778564	752927	793242	785257	771277	85431.2	81731.8	86475.3	77796.3	88881.6	88389.8	119080	119812	127847	118110	114445	118787	321587	321639	324490
neg_1120	Melibiose	metab_8063	C05402;C05400	HMDB0000048	377.086	neg	M+Cl	C12H22O11	0.6081	585-99-9	Carbohydrates;-	Oligosaccharides;-	map01100;map02010;map00052	Metabolic pathways; ABC transporters; Galactose metabolism	Metabolism;Environmental Information Processing;Metabolism	Global and overview maps;Membrane transport;Carbohydrate metabolism	Organic oxygen compounds	Organooxygen compounds	Carbohydrates and carbohydrate conjugates	5.80043e+07	6.31451e+07	5.86456e+07	5.97422e+07	5.98925e+07	6.01068e+07	4.50694e+07	4.40638e+07	4.41396e+07	4.49608e+07	4.46383e+07	4.50567e+07	6.04991e+07	6.12177e+07	5.82234e+07	6.16985e+07	6.16738e+07	6.18862e+07	7.08592e+07	7.13502e+07	7.0252e+07	7.00128e+07	7.13183e+07	7.18195e+07	5.6321e+07	5.65881e+07	5.63696e+07
neg_1124	3-Galactosyllactose	metab_8066	-	HMDB0006599	539.139	neg	M+Cl	C18H32O16	0.6081	32694-82-9	-	-	-	-	-	-	Organic oxygen compounds	Organooxygen compounds	Carbohydrates and carbohydrate conjugates	225978	251896	215550	236672	249860	227561	296339	302095	283632	285451	280605	281940	430023	443713	437775	480019	460461	466656	520001	521321	505090	494324	521922	509052	373139	377208	373105
neg_1137	Succinic acid	metab_8079	C00042	HMDB0000254;LMFA01170043	163.024	neg	M+FA-H	C4H6O4	0.6308	110-15-6	Organic acids	Carboxylic acids	map01100;map00630;map00310;map01110;map00640;map00920;map00650;map01200;map00620;map00760;map00250;map00360;map00350;map00020;map00190	Metabolic pathways; Glyoxylate and dicarboxylate metabolism; Lysine degradation; Biosynthesis of secondary metabolites; Propanoate metabolism; Sulfur metabolism; Butanoate metabolism; Carbon metabolism; Pyruvate metabolism; Nicotinate and nicotinamide metabolism; Alanine, aspartate and glutamate metabolism; Phenylalanine metabolism; Tyrosine metabolism; Citrate cycle (TCA cycle); Oxidative phosph…	Metabolism;Metabolism;Metabolism;Metabolism;Metabolism;Metabolism;Metabolism;Metabolism;Metabolism;Metabolism;Metabolism;Metabolism;Metabolism;Metabolism;Metabolism	Global and overview maps;Carbohydrate metabolism;Amino acid metabolism;Global and overview maps;Carbohydrate metabolism;Energy metabolism;Carbohydrate metabolism;Global and overview maps;Carbohydrate metabolism;Metabolism of cofactors and vitamins;Amino acid metabolism;Amino acid metabolism;Amino acid metabolism;Carbohydrate metabolism;Energy metabolism	Organic acids and derivatives	Carboxylic acids and derivatives	Dicarboxylic acids and derivatives	16434.7	18918	18822.6	19282.3	19374.8	17376.8	16622.8	15491.7	14467.5	13180.7	14634.5	14132.7	17979	17192.9	17960	19013.5	16943.5	17774.8	10615.7	11083.2	10931.8	10445.5	9080.14	10186.8	15702.2	15019.2	15700.2
neg_1140	Lycoperdic acid	metab_8082	-	HMDB0030417	262.057	neg	M+FA-H	C8H11NO6	0.6308	69086-72-2	-	-	-	-	-	-	Organic acids and derivatives	Carboxylic acids and derivatives	Amino acids, peptides, and analogues	387935	414941	407193	410731	412906	421909	337994	330892	333199	331289	354400	362457	354495	357759	344530	367702	355216	354944	325440	333745	319402	310044	326725	316052	346751	349769	346832
neg_1142	L-Galacto-2-heptulose	metab_8084	-	HMDB0029901	209.067	neg	M-H	C7H14O7	0.6384	29325-35-7	-	-	-	-	-	-	Organic oxygen compounds	Organooxygen compounds	Carbohydrates and carbohydrate conjugates	131037	137225	135849	142572	148178	130803	145903	143775	147374	146378	150419	162525	75608.5	81973.1	82253.8	83636.8	78542.3	80267.8	203466	213613	221500	216080	208480	216189	138056	141339	141421
neg_1262	3-Furoic acid	metab_8202	-	HMDB0000444	111.008	neg	M-H	C5H4O3	0.9063	488-93-7	-	-	-	-	-	-	Organoheterocyclic compounds	Furans	Furoic acid and derivatives	3.62539e+06	3.57382e+06	3.51287e+06	3.57316e+06	3.70926e+06	3.65919e+06	3.06407e+06	3.09122e+06	3.07894e+06	3.15737e+06	3.08468e+06	3.10448e+06	4.11369e+06	4.10543e+06	4.15796e+06	4.11022e+06	4.30667e+06	4.18156e+06	4.06382e+06	4.02966e+06	4.09962e+06	4.11806e+06	4.04763e+06	4.05364e+06	3.46074e+06	3.46188e+06	3.58609e+06
neg_1266	Glucosamine 6-sulfate	metab_8206	C04132	HMDB0000592	240.019	neg	M-H2O-H	C6H13NO8S	0.9063	91674-26-9	-	-	-	-	-	-	Organic oxygen compounds	Organooxygen compounds	Carbohydrates and carbohydrate conjugates	4872.94	4929.93	3890.16	6095.03	5370.26	4636.74	5234.21	4447.31	5295.39	4376.11	3142.87	3209.33	32982.4	33676.5	37287.1	32585.5	33575.8	27434	11522	12718.9	11533.6	11706.5	11034.7	12979.3	12678.2	13816.5	13803.9
neg_1295	Maltulose	metab_8235	C19633	HMDB0029919	377.086	neg	M+Cl	C12H22O11	0.9452	17606-72-3	Carbohydrates	Oligosaccharides	-	-	-	-	Lipids and lipid-like molecules	Fatty Acyls	Fatty acyl glycosides	246128	245686	242349	244978	239698	240132	496460	508272	500173	501770	496627	506980	482719	486715	494718	482984	480635	490626	522097	514960	518718	509429	508616	513857	421384	421406	418388
neg_1346	Guanosine	metab_8285	C00387	HMDB0000133	282.085	neg	M-H	C10H13N5O5	1.0556	118-00-3	Nucleic acids	Nucleosides	map01100;map02010;map00230	Metabolic pathways; ABC transporters; Purine metabolism	Metabolism;Environmental Information Processing;Metabolism	Global and overview maps;Membrane transport;Nucleotide metabolism	Nucleosides, nucleotides, and analogues	Purine nucleosides	Not Available	177397	190862	182900	189671	186720	186001	249956	259181	243916	251086	259788	257421	236235	243640	242910	249217	240012	249600	208120	199723	199984	197247	196253	204968	212927	211755	211758
neg_1387	Tiglic acid	metab_8326	C08279	HMDB0001470;LMFA01020030	99.0445	neg	M-H	C5H8O2	1.1749	80-59-1	-	-	-	-	-	-	Lipids and lipid-like molecules	Fatty Acyls	Fatty acids and conjugates	6057.43	6072.18	6014.04	6138.33	6107.75	5995.68	6249.28	6314.37	6361.66	6446.16	6269.41	6277.5	10196.4	10029.5	10172	10175.1	10143.4	10386.9	9282.24	8923.01	9038.79	8915.28	8935.84	8785.84	7354.23	7461.41	7461.15
neg_1420	Xanthosine	metab_8359	C01762	HMDB0000299	283.069	neg	M-H	C10H12N4O6	1.3682	146-80-5	-	-	map01100;map02010;map01110;map00230;map00232	Metabolic pathways; ABC transporters; Biosynthesis of secondary metabolites; Purine metabolism; Caffeine metabolism	Metabolism;Environmental Information Processing;Metabolism;Metabolism;Metabolism	Global and overview maps;Membrane transport;Global and overview maps;Nucleotide metabolism;Biosynthesis of other secondary metabolites	Nucleosides, nucleotides, and analogues	Purine nucleosides	Not Available	13388.1	13395.4	12327.1	12526.3	12331	12442	52975.7	54507.1	53212.9	52789.3	52705	52674.6	142411	144802	147602	141135	144305	145543	85039.9	84057	85532.8	85834.5	83932.3	83700.4	67295.6	68334.1	67295.8
neg_1453	Alanyl-Hydroxyproline	metab_8391	-	HMDB0028688	247.094	neg	M+FA-H	C8H14N2O4	1.5463	-	-	-	-	-	-	-	Organic acids and derivatives	Carboxylic acids and derivatives	Amino acids, peptides, and analogues	7144.44	7052.13	7348.19	7062.11	7445.7	7121.17	16920.9	17762.7	17233.7	17832.7	17371.3	17437.5	1539.88	1635.1	1545.52	1193.36	1560.87	1612.92	376.811	422.639	214.492	386.186	647.465	361.798	6754.84	6537.58	6753.74
neg_1507	Serylisoleucine	metab_8445	-	HMDB0029042	217.119	neg	M-H	C9H18N2O4	1.7085	-	-	-	-	-	-	-	Organic acids and derivatives	Carboxylic acids and derivatives	Amino acids, peptides, and analogues	40751.4	40657	38481.7	39022.9	40117.3	41555.4	44929.1	44000.3	43394.4	44049.5	43777.9	44368.2	40774.1	38930.1	41317.7	40712.9	39777.7	40897.8	48800.9	48447	49801.5	49234.3	50989.9	50104.5	41939.6	42670.1	42628.8
neg_1659	N-Malonyltryptophan	metab_8597	-	HMDB0039500	271.071	neg	M-H2O-H	C14H14N2O5	2.2027	29399-11-9	-	-	-	-	-	-	Organic acids and derivatives	Carboxylic acids and derivatives	Amino acids, peptides, and analogues	6315.68	6581.1	6552.72	6811.82	6875.75	6533.56	10226.6	10367.1	10404.7	9910.63	10512.9	10618.8	11766.1	11581.5	11694.4	11806.2	11342.1	10500.2	40728.7	41678	42214.3	41792.8	41245.4	42829.8	16878.7	17182.8	17178.6
neg_1720	Pseudooxynicotine	metab_8658	C20361	HMDB0001240	223.109	neg	M+FA-H	C10H14N2O	2.2987	2055-23-4	-	-	map01100;map00760	Metabolic pathways; Nicotinate and nicotinamide metabolism	Metabolism;Metabolism	Global and overview maps;Metabolism of cofactors and vitamins	Organic oxygen compounds	Organooxygen compounds	Carbonyl compounds	8074.62	8149.27	8284.29	7867.11	7787.88	7961.2	46192.5	44547.3	46095.9	45374.4	44693.4	44549.3	82324	79168.4	82654.2	79580.5	82491.3	83621.9	24939	25453.1	24811.8	24606.8	24611	25786.6	38344.2	38595	38594.7
neg_1745	Lucuminic acid	metab_8683	-	HMDB0035007	491.142	neg	M+FA-H	C19H26O12	2.3885	190323-48-9	-	-	-	-	-	-	Organic oxygen compounds	Organooxygen compounds	Carbohydrates and carbohydrate conjugates	24056.1	23225.9	24841.1	25073.3	23825.2	23714.1	32633.1	33339.6	33233.1	30970.8	33161.3	34010.4	26931.4	27671.6	26859.1	25606.8	25983.5	27490.5	18363.8	17147.9	17214.4	16154.4	17473.5	17891.4	25313.2	25311.6	24745.5
neg_1755	Geniposidic Acid	metab_8693	C11673	HMDB0034942	355.104	neg	M-H2O-H	C16H22O10	2.4291	27741-01-1	-	-	map01110;map00902	Biosynthesis of secondary metabolites; Monoterpenoid biosynthesis	Metabolism;Metabolism	Global and overview maps;Metabolism of terpenoids and polyketides	Lipids and lipid-like molecules	Prenol lipids	Terpene glycosides	5196.91	5106.2	4507.08	4733.17	4404.73	4683.39	15874.2	17217.1	16861.9	17232.2	15752.8	17057.3	3549.56	3583.26	3996.55	3843.87	3403.44	3584.91	2155.85	2171.9	2113.94	2204.53	2300.04	2048.13	6647.8	6438.29	6564.4
neg_1789	Aspalathin	metab_8727	-	HMDB0030851;LMPK12120529	433.115	neg	M-H2O-H	C21H24O11	2.5844	-	-	-	-	-	-	-	Phenylpropanoids and polyketides	Flavonoids	Flavones	33058.3	32336.1	34590	32628.5	33288.1	32270	32820.7	34828.1	34609	34312.2	33471.1	33691.3	24529.4	25362.5	23638	24595.4	25050.8	25032.2	45545.3	45200.8	43326.5	42340	46479	42740.6	32351.7	32068	32065.9
neg_1848	Cysteinyl-Gamma-glutamate	metab_8786	-	HMDB0028789	270.054	neg	M+Na-2H	C8H15N3O4S	2.7101	-	-	-	-	-	-	-	Organic acids and derivatives	Carboxylic acids and derivatives	Amino acids, peptides, and analogues	17870.4	17579.2	18001.3	18709.6	18157	18600.3	11390.1	11452.8	11793	11755.6	11229.7	11633.2	10230.5	10688	9412.61	10509.8	10360.4	11246.9	15219.1	15330.2	15437.7	15839.5	15909.5	16156.4	12807.7	13074.1	12809.8
neg_1853	3-Hydroxy-1-(4-hydroxyphenyl)-1-propanone	metab_8791	-	HMDB0040645	165.055	neg	M-H	C9H10O3	2.7261	53170-93-7	-	-	-	-	-	-	Organic oxygen compounds	Organooxygen compounds	Carbonyl compounds	7319.7	7295.68	7398.5	7894.86	7461.66	7586.87	11295.3	11854.7	11233	11509.1	11704.3	11659.2	8840.1	8944.04	8857.04	8951.59	8743.19	9000.12	9006.22	9068.87	9097.33	9624.72	8658.64	9344.79	8572.55	8651.86	8573.36
neg_1865	Ethyl (S)-3-hydroxybutyrate glucoside	metab_8803	-	HMDB0031693	293.124	neg	M-H	C12H22O8	2.7667	-	-	-	-	-	-	-	Lipids and lipid-like molecules	Fatty Acyls	Fatty acyl glycosides	34799.3	37239.6	33887.9	33018.6	34738.8	31553.4	73321.9	74398.6	73076.6	73432.9	72722.5	73761.9	67741.9	65168.1	69066.4	67159.9	66125.4	69953.1	48685.6	47912.5	48324.9	49249.6	48381.9	51395.1	51561.1	51559.7	50677.1
neg_1955	6''-O-Malonyldaidzin	metab_8893	C16191	HMDB0041263	501.105	neg	M-H	C24H22O12	3.1719	124590-31-4	-	-	map00943	Isoflavonoid biosynthesis	Metabolism	Biosynthesis of other secondary metabolites	Phenylpropanoids and polyketides	Isoflavonoids	Isoflavonoid O-glycosides	211658	209383	210738	205588	205641	209593	232578	222831	220878	224558	216906	221519	145774	145767	149176	146313	147423	143725	130327	127948	128105	128737	131964	131205	168053	168061	167184
neg_1976	Linalool oxide D 3-[apiosyl-(1->6)-glucoside]	metab_8914	-	HMDB0031367	445.209	neg	M-H2O-H	C21H36O11	3.2445	-	-	-	-	-	-	-	Organic oxygen compounds	Organooxygen compounds	Carbohydrates and carbohydrate conjugates	10267.8	9443.36	9596.47	8720.41	9601.61	9294.32	125890	125528	123695	125826	129021	125556	0	0	0	0	0	0	35957	35970.6	35092.2	35641.6	36091.2	36348.5	43510.4	42515.2	42508.5
neg_1998	N-Acetyl-L-phenylalanine	metab_8936	C03519	HMDB0000512	206.082	neg	M-H	C11H13NO3	3.3264	2018-61-3	-	-	map01100;map00360	Metabolic pathways; Phenylalanine metabolism	Metabolism;Metabolism	Global and overview maps;Amino acid metabolism	Organic acids and derivatives	Carboxylic acids and derivatives	Amino acids, peptides, and analogues	10384.5	9985.76	9995.95	10296.5	10561.9	10441.8	13954.9	14530	14357.1	14284	14982	14041.8	11534	12032.9	11735.4	11182.9	12285.8	11920.4	10150.1	10295.7	10645.6	10319.4	11147.7	10879.5	11021	11436.2	11435.5
neg_2014	Patulin	metab_8952	C16748	HMDB0034299	153.019	neg	M-H	C7H6O4	3.3665	149-29-1	-	-	-	-	-	-	Organoheterocyclic compounds	Pyrans	Not Available	75056	75872.7	74481	76643.1	77414.4	76600.2	125146	129597	129375	130791	125060	130363	65534.7	66695.8	66446.9	67200.1	67578.8	68284.6	90398.6	89256.1	89208.1	89936.2	90058.6	89096.6	87301.8	88768	88763.5
neg_2015	Diethyl oxalpropionate	metab_8953	C04067	HMDB0032306	183.066	neg	M-H2O-H	C9H14O5	3.3665	759-65-9	-	-	-	-	-	-	Organic acids and derivatives	Keto acids and derivatives	Beta-keto acids and derivatives	33119.4	32707.8	32704.4	34136.7	33931.8	32832.6	57407.8	57154.5	57052.2	58653.7	54888.6	57653.7	24596.7	25772.9	25060.1	25708	25793.1	25801.9	36053.1	35268.3	35132.3	35320.5	35406.7	35010	38078.6	38374.7	38078.4
neg_2033	3',4',5'-Trimethoxytricetin 7-[rhamnosyl-(1->6)-glucoside]	metab_8971	-	HMDB0035439	697.2	neg	M+FA-H	C30H36O16	3.4148	289915-88-4	-	-	-	-	-	-	Phenylpropanoids and polyketides	Flavonoids	Flavonoid glycosides	404793	388174	389981	380875	389036	375745	575078	559218	560394	560717	565684	543018	255525	256996	258384	256971	248118	261211	342415	331572	325909	325442	341487	311551	372285	369697	371487
neg_2071	Persicogenin 3'-glucoside	metab_9009	-	LMPK12140587;HMDB0041398	477.141	neg	M-H	C23H26O11	3.5687	-	-	-	-	-	-	-	Phenylpropanoids and polyketides	Flavonoids	Flavonoid glycosides	16189.5	16548	15368.7	15987	16635.9	15406.7	35928.4	36760.4	36255.2	37732.1	35422.5	34870.8	10266.6	10880	9713.41	11060.3	10761.2	9903.94	12850.7	12680.4	14235.5	12273.9	13053.1	14306.1	19104.8	18608.5	18599.4
neg_2087	Pinostrobin 5-glucoside	metab_9025	-	HMDB0040503	477.141	neg	M+FA-H	C22H24O9	3.6418	115799-14-9	-	-	-	-	-	-	Phenylpropanoids and polyketides	Flavonoids	Flavonoid glycosides	41943.8	42568.4	40747	40512.5	39128.6	40873.3	57802.9	54733.4	54162	57154.7	54866.7	55093.4	32607.7	30806.4	30156.7	33550.5	30967.2	34099	26292.3	27907.5	27365.5	26396.8	27605.5	26078.8	39162.3	39162	38607.4
neg_2100	6'-Hydroxyenterolactone	metab_9038	-	HMDB0041697	295.098	neg	M-H2O-H	C18H18O5	3.6832	-	-	-	-	-	-	-	Lignans, neolignans and related compounds	Furanoid lignans	Tetrahydrofuran lignans	33172.3	33288.8	32097.6	31077.8	31749.4	31725.6	48974.4	46735.4	46358.9	46185.8	47307	46694	25323.8	24951.4	25366.7	26777.3	25314.7	25067.9	23541.5	23134.6	25168.1	23229.2	24240.7	24403.7	30643.3	30985.2	30642.4
neg_2101	4-hydroxy-3-[1-(2-hydroxyphenyl)-3-oxobutyl]-2H-chromen-2-one	metab_9039	-	HMDB0140986	369.099	neg	M+FA-H	C19H16O5	3.6832	-	-	-	-	-	-	-	Phenylpropanoids and polyketides	Coumarins and derivatives	Hydroxycoumarins	40475.7	40598.3	40034.5	38218.2	39360.8	38580.5	54681.9	52377.8	51794.2	52384.4	53709.1	52734.7	32189.2	31467.8	32595.2	32548.7	32834.8	33856.4	27932.4	26433.8	28189.8	26100.5	27370.1	25994.2	35489.1	35259.2	35256.2
neg_2117	6-(4-ethenyl-3-hydroxyphenoxy)-3,4,5-trihydroxyoxane-2-carboxylic acid	metab_9055	-	HMDB0126429	311.078	neg	M-H	C14H16O8	3.7235	-	-	-	-	-	-	-	Organic oxygen compounds	Organooxygen compounds	Carbohydrates and carbohydrate conjugates	191804	193118	192475	193623	195795	189060	142368	141737	141745	141727	142437	139906	105549	105385	105721	103339	104914	108111	143799	144662	151713	144746	148279	150777	140376	141982	141985
neg_2185	Egonol glucoside	metab_9123	-	HMDB0034280	533.167	neg	M+FA-H	C25H28O10	3.8916	77690-83-6	-	-	-	-	-	-	Phenylpropanoids and polyketides	2-arylbenzofuran flavonoids	Not Available	295552	279244	282557	281988	272146	262943	100081	96729.5	91091.6	93720.6	98070.7	98963.8	210932	203634	202978	211001	204142	196849	63081.5	66357.6	60577	60885.9	62284	60902	152374	148625	148472
neg_2205	4,5-Dihydroniveusin A	metab_9143	-	HMDB0032844	441.177	neg	M+FA-H	C20H28O8	3.9562	98204-96-7	-	-	-	-	-	-	Lipids and lipid-like molecules	Prenol lipids	Terpene lactones	75927.8	75674.1	71676.7	73472	75611	70909.7	165813	166462	161102	168554	168723	164489	250777	242273	243695	245656	248436	242243	357063	348881	355744	346898	349324	344217	201693	198424	198421
neg_2214	1,4-Ipomeadiol	metab_9152	-	HMDB0030471	215.093	neg	M+FA-H	C9H14O3	3.9884	53011-73-7	-	-	-	-	-	-	Organoheterocyclic compounds	Heteroaromatic compounds	Not Available	66470.5	66421.5	66645.7	68156.3	68925.8	67256	126837	127553	126223	126489	129061	126485	115959	113858	117187	116332	118462	117946	70397.3	69701.9	71382.2	68864.5	70979.3	70348.1	90819.8	92602.7	92600.4
neg_2220	Butyl (S)-3-hydroxybutyrate glucoside	metab_9158	-	HMDB0031694	357.135	neg	M+Cl	C14H26O8	3.9964	-	-	-	-	-	-	-	Lipids and lipid-like molecules	Fatty Acyls	Fatty acyl glycosides	811256	818727	812485	822612	830302	791001	799893	794640	774204	777821	800615	783850	505142	510631	512152	519253	510299	511857	475897	447263	466340	467324	462364	478696	639774	636587	636567
neg_2236	2,2-dimethyl-2H-chromene-5,7-diol	metab_9174	-	HMDB0126380	237.077	neg	M+FA-H	C11H12O3	4.0611	-	-	-	-	-	-	-	Organoheterocyclic compounds	Benzopyrans	1-benzopyrans	16227.1	15863.6	16523.4	16113.7	17202.7	15604.9	17969.2	18129.1	18620.5	17835.4	19317.5	19296.1	13576.8	14693.8	14552.4	14225.6	14626.6	14678.5	8545.34	8781.13	8783.56	8695.93	8587.05	8363.93	14038.6	14091.7	14098.7
neg_2249	6-Gingesulfonic acid	metab_9187	-	HMDB0038999	339.124	neg	M-H2O-H	C17H26O6S	4.1015	145937-21-9	-	-	-	-	-	-	Benzenoids	Phenols	Methoxyphenols	6088.09	6052.86	6511.65	5750.87	6164.28	5689.46	28674.8	28544.7	28572.2	28622.1	29992.4	30769.2	31512.3	32233.2	32119.3	33999.2	32288.9	32871.2	14219.1	13534.3	13613.9	14318.5	13410.7	14047.9	20027.4	20027.1	19530.9
neg_2250	Suberic acid	metab_9188	C08278	HMDB0000893;LMFA01170001	173.082	neg	M-H	C8H14O4	4.1096	505-48-6	Organic acids	Carboxylic acids	-	-	-	-	Lipids and lipid-like molecules	Fatty Acyls	Fatty acids and conjugates	23448.4	24225.1	24482.9	24073.4	25786.6	25857.1	23506.6	24273.3	24258.4	23876.9	24847.1	24464.7	34406.6	34884.9	35451.8	35693.3	34114.9	35817.5	36716.7	35835.9	35821	35897.1	37152.6	36421.7	27529.9	27544.4	27952.9
neg_2320	6-(2-carboxy-2-methylethoxy)-3,4,5-trihydroxyoxane-2-carboxylic acid	metab_9258	-	HMDB0126115	605.153	neg	2M+FA-H	C10H16O9	4.3773	-	-	-	-	-	-	-	Organic oxygen compounds	Organooxygen compounds	Carbohydrates and carbohydrate conjugates	44995.9	42597.3	43202.2	47214.9	45159.8	44375.7	61964.5	63714.6	61966.5	58728.2	59599.8	60086.6	176378	182610	178765	180040	178984	175085	158220	158765	157079	152608	152654	156663	105115	101445	101459
neg_2510	2''-O-Acetylisoorientin	metab_9448	-	HMDB0038816;LMPK12110477	471.094	neg	M-H2O-H	C23H22O12	5.1298	131508-00-4	-	-	-	-	-	-	Phenylpropanoids and polyketides	Flavonoids	Flavonoid glycosides	29289.3	28125.7	25859.4	28018.8	26576.1	26994.8	52638.8	51119	52541.3	51675.9	56361.8	53454.1	36924.3	37356	36426.9	37175.6	37740.5	36210.1	26116.1	26332.7	27395.4	27722.6	24770.6	27078.6	35038.6	34907.8	34906.8
neg_2630	Isoliquiritigenin	metab_9568	C08650	HMDB0037316;LMPK12120096	255.067	neg	M-H	C15H12O4	5.4931	961-29-5	-	-	map00941;map01110	Flavonoid biosynthesis; Biosynthesis of secondary metabolites	Metabolism;Metabolism	Biosynthesis of other secondary metabolites;Global and overview maps	Phenylpropanoids and polyketides	Linear 1,3-diarylpropanoids	Chalcones and dihydrochalcones	8468	8821.34	8323.85	8970.59	8264.03	8623.06	13651.1	12700.3	13316.9	13381.8	13215.6	13947.7	9907.65	10013.4	10738	10385.1	11376.7	10115.3	13060.2	13110.6	12418.3	12548.2	11990.3	13313.2	10808.2	10950.1	10807.4
neg_2637	Macaridine	metab_9575	-	HMDB0039455	252.043	neg	M+K-2H	C13H13NO2	5.5166	-	-	-	-	-	-	-	Organoheterocyclic compounds	Pyridines and derivatives	Hydropyridines	398983	400793	397850	423517	409141	402268	274401	266087	279491	277690	284881	278834	755875	758676	793177	776685	806662	781861	326508	329458	326636	317591	321758	313907	421208	424725	424675
neg_2639	Formononetin	metab_9577	C00858	LMPK12050037;HMDB0005808	267.067	neg	M-H	C16H12O4	5.5166	485-72-3	-	-	map00943;map01110	Isoflavonoid biosynthesis; Biosynthesis of secondary metabolites	Metabolism;Metabolism	Biosynthesis of other secondary metabolites;Global and overview maps	Phenylpropanoids and polyketides	Isoflavonoids	O-methylated isoflavonoids	8.18834e+06	8.16669e+06	8.17184e+06	8.56593e+06	8.28295e+06	8.19596e+06	5.69145e+06	5.63496e+06	5.76823e+06	5.78638e+06	5.83625e+06	5.86918e+06	1.4749e+07	1.4915e+07	1.5196e+07	1.50547e+07	1.5401e+07	1.50709e+07	6.84093e+06	6.88165e+06	6.86521e+06	6.55035e+06	6.65099e+06	6.62827e+06	8.55709e+06	8.55722e+06	8.63577e+06
neg_2691	Bersimoside I	metab_9629	-	HMDB0039330	632.307	neg	M-2H	C60H98O28	5.6128	130444-08-5	-	-	-	-	-	-	Lipids and lipid-like molecules	Prenol lipids	Terpene glycosides	133619	134476	139969	132232	132601	138601	369956	374401	358544	375060	370404	359336	88154.4	85864.3	81517.2	83439.5	87909.5	92426.6	212862	209962	212421	200583	209154	204364	191900	191898	188882
neg_2737	Jujuboside C	metab_9675	C17833	HMDB0032780	617.301	neg	M-2H	C59H96O27	5.6913	194852-14-7	-	-	-	-	-	-	Lipids and lipid-like molecules	Prenol lipids	Triterpenoids	64116.2	67829.6	61628.7	63976.9	60409.1	62850.3	40533.1	37273.2	40274.6	38632.9	41152.3	38797.9	94830.2	87216.7	90023.2	91843.5	94570.8	89285.7	72299.1	71933.1	71647.9	70445.4	71112.9	73505.6	64215.7	65284.3	63969.4
neg_2914	(±)-3-Hydroxynonanoic acid	metab_9852	-	HMDB0031513	173.118	neg	M-H	C9H18O3	5.9261	88930-09-0	-	-	-	-	-	-	Organic acids and derivatives	Hydroxy acids and derivatives	Medium-chain hydroxy acids and derivatives	461.755	321.934	400.139	507.208	397.101	460.513	953.931	960.842	935.444	1038.37	1042.82	1001.48	6283.97	6071.42	5848.05	5999.94	5976.26	6482.35	1502.64	1486.99	1498.4	1458.56	1409.84	1509.86	2467.41	2467.4	2484.11
neg_2917	Emodin	metab_9855	C10343	HMDB0035214;LMPK13040008	315.052	neg	M+FA-H	C15H10O5	5.9261	518-82-1	-	-	-	-	-	-	Benzenoids	Anthracenes	Anthraquinones	2239.5	2188.15	2223.08	2259.64	2083.7	2289	12688.3	13150.4	12870	12634.4	13375.9	13102	2045.54	2016.26	2075.3	2010.92	1719.07	1886.25	2099.99	1975.18	2265.55	2479.59	2132.62	2367.07	4769.44	4565.57	4563.83
neg_2941	Undecanoic acid	metab_9879	C17715	HMDB0000947;LMFA01010011	231.16	neg	M+FA-H	C11H22O2	5.9435	112-37-8	-	-	-	-	-	-	Lipids and lipid-like molecules	Fatty Acyls	Fatty acids and conjugates	573.547	486.338	602.461	513.417	542.308	475.75	1934.25	2193.94	2071.23	1910.74	2102.85	2048.49	7702.02	7767.76	6844.71	7623.96	7503.8	7625.14	10200.7	10067.3	10202.6	10252.3	10602.9	10179.2	4387.87	4387.83	4448.39
neg_2967	Cynarasaponin F	metab_9905	-	HMDB0039561	825.429	neg	M+FA-H	C41H64O14	5.9675	117804-12-3	-	-	-	-	-	-	Lipids and lipid-like molecules	Prenol lipids	Terpene glycosides	1.63736e+06	1.63702e+06	1.58433e+06	1.56128e+06	1.59169e+06	1.49679e+06	1.28041e+06	1.2403e+06	1.26849e+06	1.13062e+06	1.21048e+06	1.17356e+06	674299	706488	656393	738280	683460	647772	1.17139e+06	1.14589e+06	1.12378e+06	1.13667e+06	1.17111e+06	1.15637e+06	1.09516e+06	1.07423e+06	1.0802e+06
neg_3004	Trans-Dec-2-enoic acid	metab_9942	-	HMDB0010726	215.129	neg	M+FA-H	C10H18O2	5.9992	-	-	-	-	-	-	-	Lipids and lipid-like molecules	Fatty Acyls	Fatty acids and conjugates	12850	14912.6	14348.2	13422.5	13733.6	14577.1	13767.7	13369.1	14576.2	13195	14373.4	13063.2	26243.3	26290.9	26757.4	25246.4	24669.5	26237.4	18475.6	19030.7	18063.5	18466.7	19214.1	18547.4	17010.1	17232.3	17302.8
neg_3012	Cynarasaponin J	metab_9950	-	HMDB0039560	941.474	neg	M-H	C47H74O19	5.9992	117804-15-6	-	-	-	-	-	-	Lipids and lipid-like molecules	Prenol lipids	Terpene glycosides	608607	631507	590651	624714	510844	480168	317002	315390	302445	299760	288580	294300	914446	891528	899121	869596	876169	857699	481771	475627	450475	467243	471622	491085	609992	589035	589478
neg_3097	Pitheduloside B	metab_10035	-	HMDB0034865	927.498	neg	M+FA-H	C46H74O16	6.0767	189161-61-3	-	-	-	-	-	-	Lipids and lipid-like molecules	Prenol lipids	Terpene glycosides	999251	972526	931021	869479	765082	764915	782448	813787	759820	775816	775255	781921	810386	738349	769264	766116	752008	734496	578555	615132	610069	603835	686899	628725	824909	799674	799181
neg_3103	Quinoside D	metab_10041	-	HMDB0039851	971.486	neg	M+FA-H	C47H74O18	6.0924	96990-19-1	-	-	-	-	-	-	Lipids and lipid-like molecules	Prenol lipids	Terpene glycosides	670597	585549	561995	519571	469934	464738	753487	797692	743466	743834	763539	762623	834696	783130	825161	789464	805429	794647	717148	757208	783712	740614	821982	763118	881140	840001	841333
neg_3118	Elatoside G	metab_10056	-	HMDB0041347	663.376	neg	M-H	C36H56O11	6.1554	171828-77-6	-	-	-	-	-	-	Organoheterocyclic compounds	Pyridines and derivatives	Not Available	1.3194e+07	1.32606e+07	1.31067e+07	1.30053e+07	1.29484e+07	1.27165e+07	1.1345e+07	1.16024e+07	1.13335e+07	1.12981e+07	1.13727e+07	1.15278e+07	1.34347e+07	1.26264e+07	1.30915e+07	1.25562e+07	1.2484e+07	1.2495e+07	1.46659e+07	1.51208e+07	1.53582e+07	1.47583e+07	1.49831e+07	1.48221e+07	1.31028e+07	1.31048e+07	1.28426e+07
neg_3133	Jasmonic acid	metab_10071	C08491	LMFA02020001;HMDB0032797	209.118	neg	M-H	C12H18O3	6.1787	59366-47-1	-	-	map01100;map00592;map01110;map04075	Metabolic pathways; alpha-Linolenic acid metabolism; Biosynthesis of secondary metabolites; Plant hormone signal transduction	Metabolism;Metabolism;Metabolism;Environmental Information Processing	Global and overview maps;Lipid metabolism;Global and overview maps;Signal transduction	Lipids and lipid-like molecules	Fatty Acyls	Lineolic acids and derivatives	228839	222244	233939	234123	228391	234222	255099	260952	255409	258589	250614	254135	118405	115289	121547	113579	114288	111987	95603	93784.4	96018.6	91670.6	95374.6	98824.1	181796	183004	182917
neg_3196	LysoPE(0:0/18:3(6Z,9Z,12Z))	metab_10134	-	LMGP02050042;HMDB0011478	474.263	neg	M-H	C23H42NO7P	6.2726	-	-	-	-	-	-	-	Lipids and lipid-like molecules	Glycerophospholipids	Glycerophosphoethanolamines	35772.5	33834.4	35229.1	34454.3	36337.4	35350.8	34241.9	38203.8	33371.2	32526.4	35856	35163.7	13631.7	13658.6	16269.4	14278.6	14878.2	13483.8	66157.1	63529.2	69050.7	64603.2	64460.2	63907.9	36414.1	36416.1	36019.2
neg_3225	LysoPC(18:2(9Z,12Z))	metab_10163	-	HMDB0010386	564.332	neg	M+FA-H	C26H50NO7P	6.3346	-	-	-	-	-	-	-	Lipids and lipid-like molecules	Glycerophospholipids	Glycerophosphocholines	612051	593942	611194	595669	595390	588914	484150	471698	463611	464785	486566	473439	172214	169618	173515	176621	172395	164853	764459	792635	813064	775139	780464	780186	493174	477904	477853
neg_3268	LysoPC(15:0)	metab_10205	C04230	HMDB0010381	480.31	neg	M-H	C23H48NO7P	6.4287	-	Lipids	Phospholipids	map00564	Glycerophospholipid metabolism	Metabolism	Lipid metabolism	Lipids and lipid-like molecules	Glycerophospholipids	Glycerophosphocholines	125326	123089	127859	130289	126400	118042	162208	153063	153330	157488	152180	151083	22298.9	20360.1	19952	19772.2	18700.4	18554.6	103675	106769	110912	112634	113737	108087	106703	105755	105752
neg_3309	Gamma-CEHC	metab_10246	-	HMDB0001931	263.129	neg	M-H	C15H20O4	6.4914	178167-75-4	-	-	-	-	-	-	Organoheterocyclic compounds	Benzopyrans	1-benzopyrans	7115.59	7628.01	6687.64	6129.96	6457.91	6430.57	27146.6	24970	25177.1	25618.9	27504.7	27167.7	22496.8	18314.1	18992	18736.3	18172.4	18304.5	14067.3	13281.3	15161	14561	15860.5	14448.2	15562.1	15554.4	14718.4
neg_3449	S-Propyl 1-propanesulfinothioate	metab_10385	-	HMDB0034394	165.041	neg	M-H	C6H14OS2	6.9297	1948-52-3	-	-	-	-	-	-	Organic acids and derivatives	Thiosulfinic acid esters	Not Available	9038.23	6028.41	6706.85	7027.36	8366.03	8890.42	10186.3	7610.72	5347.69	5140.59	5614.72	6679.11	6669.04	7523.35	7205.1	6602.24	6844.29	6456.42	6575.13	5878.18	8796.45	8087.13	8231.36	7153.93	6888.08	8839.72	9221.67
neg_3459	Withanolide A	metab_10395	-	LMST01160019;HMDB0034415	491.24	neg	M+Na-2H	C28H38O6	7.0001	32911-62-9	-	-	-	-	-	-	Lipids and lipid-like molecules	Steroids and steroid derivatives	Steroid lactones	1.48299e+06	1.23378e+06	1.24128e+06	1.24991e+06	1.2528e+06	1.23838e+06	955614	1.41952e+06	1.38207e+06	1.355e+06	1.3851e+06	1.42191e+06	1.32839e+06	1.41098e+06	1.4089e+06	1.41745e+06	1.45187e+06	1.43189e+06	1.6323e+06	1.34448e+06	1.3778e+06	1.40253e+06	1.37416e+06	1.33635e+06	13814.9	13810.1	11192.2
neg_3531	24alpha-Methyllophenol	metab_10466	-	HMDB0039444	459.385	neg	M+FA-H	C29H50O	7.5655	33903-17-2	-	-	-	-	-	-	Lipids and lipid-like molecules	Steroids and steroid derivatives	Ergostane steroids	105966	104836	105295	106480	104171	107742	288260	298996	289279	290909	288693	297614	182440	183725	177373	176279	187960	179711	116251	120298	121983	118669	117194	119571	167776	167862	163841
neg_4053	PI(16:0/20:3(5Z,8Z,11Z))	metab_10986	-	HMDB0009787	841.515	neg	M-H2O-H	C45H81O13P	8.2967	-	-	-	-	-	-	-	Lipids and lipid-like molecules	Glycerophospholipids	Glycerophosphoinositols	243422	211465	699.105	173192	129123	161633	146974	154531	153453	153583	278048	278813	277260	283014	2476.31	182135	255934	251997	289752	276748	309895	298980	255757	239556	220162	256468	221678
neg_4071	(3b,4b,11b,14b)-11-Ethoxy-3,4-epoxy-14-hydroxy-12-cyathen-15-al 14-xyloside	metab_11004	-	HMDB0034617	529.256	neg	M+Cl	C27H42O8	8.2732	178120-49-5	-	-	-	-	-	-	Lipids and lipid-like molecules	Prenol lipids	Diterpenoids	0	0	357.191	0	0	0	80246.6	76824.5	77806.8	79260.6	78519.9	80567.3	101581	99669	102125	98196.9	104935	100219	38228.1	35857.6	40733.6	36075.8	38301	37874.7	55729.9	54795.1	55740.9
neg_4140	PG(18:0/20:3(5Z,8Z,11Z))	metab_11073	-	HMDB0010608	835.521	neg	M+Cl	C44H81O10P	7.6281	-	-	-	-	-	-	-	Lipids and lipid-like molecules	Glycerophospholipids	Glycerophosphoglycerols	212153	217682	222715	222750	215804	222485	132783	135942	131704	138075	136656	133660	157765	150441	133234	149906	142186	135800	61593.9	62592.8	62009.9	65131.3	62064	57953.8	128380	128340	116501
neg_4199	Prostaglandin G2 2-glyceryl Ester	metab_11132	-	HMDB0062591	477.224	neg	M+Cl	C23H38O8	7.284	-	-	-	-	-	-	-	Lipids and lipid-like molecules	Fatty Acyls	Eicosanoids	79207.7	78187.5	75724.7	78917.3	77345.5	75735.8	110916	109512	107796	111138	107950	109588	32094.7	30099.6	26824.8	28551	26884.7	25767.5	33513.1	36036.3	32613.2	36214.1	35764.1	33453.4	59754	59768.1	59182.4
neg_4246	Androsterone glucuronide	metab_11179	C11136;C11135	HMDB0002829	501.224	neg	M+Cl	C25H38O8	7.0559	1852-43-3	-	-	-	-	-	-	Lipids and lipid-like molecules	Steroids and steroid derivatives	Steroidal glycosides	265659	241623	262086	256255	265598	252316	323529	315053	312033	295116	304274	321789	157453	153770	157129	157650	162226	159795	187512	193904	200744	200018	198042	195180	246069	233511	233568
neg_4247	LysoPA(0:0/18:2(9Z,12Z))	metab_11180	-	HMDB0007852	433.237	neg	M-H	C21H39O7P	7.0559	-	-	-	-	-	-	-	Lipids and lipid-like molecules	Glycerophospholipids	Glycerophosphates	1.09298e+06	1.06197e+06	1.09892e+06	1.08602e+06	1.10606e+06	1.06511e+06	1.42941e+06	1.43661e+06	1.39863e+06	1.34523e+06	1.41343e+06	1.46223e+06	740560	729183	743707	728467	741353	725242	836008	863584	880551	890632	846985	886423	976196	966003	966005
neg_4303	PI(16:0/18:2(9Z,12Z))	metab_11236	-	HMDB0009784;LMGP06010959	833.52	neg	M-H	C43H79O13P	6.7568	-	-	-	-	-	-	-	Lipids and lipid-like molecules	Glycerophospholipids	Glycerophosphoinositols	291212	2.41407e+06	2.43854e+06	2.29567e+06	245302	2.46285e+06	2.11592e+06	1.92466e+06	1.95213e+06	1.96333e+06	2.00606e+06	1.99318e+06	2.72038e+06	2.52015e+06	2.53753e+06	2.59555e+06	344685	2.67288e+06	2.74079e+06	2.53203e+06	2.64664e+06	2.58146e+06	2.37566e+06	2.44022e+06	2.25542e+06	2.44539e+06	2.22368e+06
neg_4422	Dynorphin B (6-9)	metab_11355	-	HMDB0012937	642.288	neg	M+K-2H	C26H43N11O6	6.5233	-	-	-	-	-	-	-	Organic acids and derivatives	Carboxylic acids and derivatives	Amino acids, peptides, and analogues	113855	123164	113467	124205	128700	118011	113768	103039	106234	106013	111483	104925	139582	134905	139787	149287	148968	143701	148163	157927	146895	156890	155944	143021	122525	126082	122554
neg_4494	(S)-10,16-Dihydroxyhexadecanoic acid	metab_11426	C08285	HMDB0037798	269.213	neg	M-H2O-H	C16H32O4	6.421	69232-67-3	-	-	map00073	Cutin, suberine and wax biosynthesis	Metabolism	Lipid metabolism	Lipids and lipid-like molecules	Fatty Acyls	Fatty acids and conjugates	58591.4	57052.7	57803	61611.6	58700.4	58109.6	83596.4	84774.2	81641.4	82157.6	81152.3	80942.9	74356.6	71455.8	74249.8	73280.4	74775.1	72865.1	143369	139077	144782	145481	139937	146820	84721.9	86735.2	84722.3
neg_4498	2-Hydroxymyristic Acid	metab_11430	-	LMFA01050484;HMDB0002261	243.197	neg	M-H	C14H28O3	6.4132	2507-55-3	-	-	-	-	-	-	Lipids and lipid-like molecules	Fatty Acyls	Fatty acids and conjugates	38023.4	37349.9	35956.6	39048.8	37402.7	38020	41148.2	41278.4	39721	39800.7	41617.6	39921.8	51109.8	50918.3	51861.3	49790.2	53410.8	50405.2	39830.8	40160.8	38820.9	40029.9	40811.2	41397.3	41444.7	40905.1	41443.4
neg_4531	Goshonoside F1	metab_11462	-	HMDB0038539	529.303	neg	M+FA-H	C26H44O8	6.3513	90851-24-4	-	-	-	-	-	-	Lipids and lipid-like molecules	Prenol lipids	Terpene glycosides	600114	526890	551256	530985	498206	535768	166264	157511	153790	156507	153920	154875	430513	414651	430237	424003	404335	407651	142065	140818	135952	139225	132077	141304	300660	303522	300660
neg_4572	Aflatoxin B2a	metab_11503	-	HMDB0035598	329.067	neg	M-H	C17H14O7	6.2804	17878-54-5	-	-	-	-	-	-	Phenylpropanoids and polyketides	Coumarins and derivatives	Furanocoumarins	31062.3	31721.1	32207.3	30569.1	31417.5	30183.4	182050	183211	184406	178689	198308	191873	32888.7	31110.1	31849.5	30180.3	32541.6	32160.8	51666.4	53888.9	50661.1	50881.8	53809.9	52352.6	73696.1	72294.6	72290
neg_4574	Fonsecin B	metab_11505	-	HMDB0033866	285.077	neg	M-H2O-H	C16H16O6	6.2804	1856-95-7	-	-	-	-	-	-	Organoheterocyclic compounds	Naphthopyrans	Naphthopyranones	4904.83	5146.1	4752.35	5463.9	4528.36	3761.14	36114	36774.1	35852.4	36512.3	39560.9	37107.7	4708.13	5258.04	5473.23	4675.14	4526.99	5627.76	8102.51	8317.25	8635.28	9138.48	8968.58	9909.27	13659.9	13589	13562.5
neg_4667	7a,12a-Dihydroxy-5a-cholestan-3-one	metab_11598	C05458	HMDB0006886	439.322	neg	M+Na-2H	C27H46O3	6.1709	-	-	-	-	-	-	-	Lipids and lipid-like molecules	Steroids and steroid derivatives	Cholestane steroids	855321	840006	863627	841047	836325	832473	846049	871374	843371	847630	823683	853857	846520	780428	800840	759444	764400	768039	877760	895064	911658	882969	877790	886643	849020	842375	842328
neg_4678	Fumonisin B2	metab_11609	C19242	LMSP01080023;HMDB0034703	726.372	neg	M+Na-2H	C34H59NO14	6.1554	116355-84-1	-	-	-	-	-	-	Organic acids and derivatives	Carboxylic acids and derivatives	Fumonisins	51267.3	53350.5	53162	52166.9	48857.7	49761.8	31967.1	38879	36784	41236	38386.9	41248.5	59976.8	56973.5	55723.3	56124.7	58621.9	54909.7	68663.7	74024.9	75040.9	68849.7	84383.5	76672.8	59894.9	60437.5	59634.9
neg_4716	(S)-9-Hydroxy-10-undecenoic acid	metab_11647	-	LMFA01050436;HMDB0032662	199.134	neg	M-H	C11H20O3	6.0767	-	-	-	-	-	-	-	Organic acids and derivatives	Hydroxy acids and derivatives	Medium-chain hydroxy acids and derivatives	10186	9007.08	9262.43	9231.05	9696.08	9602.25	19411	19432.3	18783	19519	19935	19350.5	6922.07	6307.32	6204.42	5801.58	6340.26	6469.73	6878.33	6911.04	6418.06	6705.91	7131.44	6860.21	10488.3	10979.9	10981.4
neg_4737	Ethyl (2E,4E,7Z)-Decatrienoate	metab_11668	-	HMDB0035375	239.129	neg	M+FA-H	C12H18O2	6.061	28290-88-2	-	-	-	-	-	-	Lipids and lipid-like molecules	Fatty Acyls	Fatty acid esters	32056.4	32129.9	31338.4	30729.6	29559.9	31997.8	34308.5	34922	34888.9	36709.5	35483.4	34359.3	20395.9	19630.5	21527	19648.2	19957.8	18942.5	17331.5	18421.6	17081.9	17460.9	17774.8	18178.8	25278	25896.3	25286.4
neg_4775	2'',4'',6''-Triacetylglycitin	metab_11706	-	HMDB0034694	593.131	neg	M+Na-2H	C28H28O13	6.0377	-	-	-	-	-	-	-	Phenylpropanoids and polyketides	Isoflavonoids	Isoflavonoid O-glycosides	53592.7	50704.2	48498.5	53748.2	50657.1	43877.7	48189.1	46349.1	52321.8	45160.9	48482.6	50324.8	53544.9	50451	50204.9	51154.5	53589.4	49940.9	60010.3	57919.2	58381.8	57198.3	56366.1	59440.7	53055.9	52562.5	52563
neg_4784	Torvoside B	metab_11714	-	HMDB0041529	925.483	neg	M+Na-2H	C45H76O18	6.0299	-	-	-	-	-	-	-	Lipids and lipid-like molecules	Steroids and steroid derivatives	Steroidal glycosides	101494	98219.4	75904.8	82680.3	72044.1	71164.3	89310.1	75393.2	76029.4	70126.6	72536.3	86635.8	210432	195976	196597	201980	195937	191908	94405.4	87748.3	83733.1	86221.2	94183.7	96880.1	127079	117141	117012
neg_4887	28-Glucosylarjunolate 3-[rhamnosyl-(1->3)-glucuronide]	metab_11815	-	HMDB0033580	971.487	neg	M-H	C48H76O20	5.9517	214840-33-2	-	-	-	-	-	-	Lipids and lipid-like molecules	Prenol lipids	Terpene glycosides	2.05272e+06	1.91387e+06	1.74431e+06	1.66553e+06	1.57646e+06	1.45839e+06	815069	783533	762418	732847	778814	785526	1.4177e+06	1.35124e+06	1.24735e+06	1.32487e+06	1.34755e+06	1.2849e+06	1.24316e+06	1.20031e+06	1.166e+06	1.20349e+06	1.22752e+06	1.25274e+06	1.45078e+06	1.36945e+06	1.37046e+06
neg_4901	5,7-dihydroxy-2-(4-hydroxyphenyl)-8-(3,4,5-trihydroxyoxan-2-yl)-4H-chromen-4-one	metab_11829	-	HMDB0127225	401.088	neg	M-H	C20H18O9	5.9435	-	-	-	-	-	-	-	Phenylpropanoids and polyketides	Flavonoids	Flavonoid glycosides	140022	136161	142593	131317	135261	133091	115997	114504	115208	114205	118743	121592	81221.5	81889.6	77333	78606.4	76719.9	82014.2	150292	155648	143544	157486	157699	148816	107355	107852	107851
neg_4918	Kudzusaponin SA4	metab_11846	-	HMDB0031353	957.469	neg	M-H	C47H74O20	5.9261	179910-78-2	-	-	-	-	-	-	Lipids and lipid-like molecules	Prenol lipids	Terpene glycosides	45315.1	48281.3	43049.7	58279.7	43323.7	37380	25255.6	31464.2	31439.1	23469.3	31531.1	29255.6	281835	328943	330712	327167	312745	309574	82448.6	86882.3	92328.8	87314.9	88777.2	91873.3	156230	139870	140515
neg_4941	4-Hydroxy-8-methoxy-2H-furo[2,3-h]-1-benzopyran-2-one	metab_11869	-	HMDB0032659	277.036	neg	M+FA-H	C12H8O5	5.918	196503-96-5	-	-	-	-	-	-	Phenylpropanoids and polyketides	Coumarins and derivatives	Furanocoumarins	735.791	754.966	555.313	637.664	524.009	646.763	5238.76	5359.97	5474.79	5243.56	5520.82	5680.96	18497.1	20918.8	21205.5	20638	20096.3	21129.4	0	68.0243	0	0	0	0	6342.68	6344.15	6247.89
neg_4961	Soyasaponin A3	metab_11889	-	HMDB0038608	478.25	neg	M-2H	C48H78O19	5.9017	114077-04-2	-	-	-	-	-	-	Benzenoids	Benzene and substituted derivatives	Benzoic acids and derivatives	50370.2	52013.4	51195.1	49070.6	51368	47621.9	30698.1	30536.4	29020.3	27934.5	29250.2	28278.5	21564.7	17928.5	18872.4	19906.1	19290.9	20430.3	44495	43230.6	42971.3	45352.6	44271.6	43187.6	31435.9	31211.4	31213.7
neg_4995	Carbadox	metab_11923	-	HMDB0031762	297.041	neg	M+Cl	C11H10N4O4	5.8771	6804-07-5	-	-	-	-	-	-	Organoheterocyclic compounds	Diazanaphthalenes	Benzodiazines	9786.4	10215.9	9698.86	9340.06	10067.3	10670	55464.9	54316.6	56046.7	54048.6	53790.1	54180.9	12290.2	12087.8	11971.1	11943.1	11761.1	12199.8	19081.2	20215	19037	22426.4	19754	19144.8	24051.2	23910.1	23910.3
neg_5007	Sebacic acid	metab_11935	C08277	HMDB0000792;LMFA01170006	201.113	neg	M-H	C10H18O4	5.8607	111-20-6	-	-	-	-	-	-	Lipids and lipid-like molecules	Fatty Acyls	Fatty acids and conjugates	13728.1	14037.4	13212.7	14120.7	13849.3	14231.5	11985.2	11725.6	11606.4	12141.4	11432.2	11801.4	16851.8	17649.7	17138.6	18283.6	17313.8	17488.9	22057.2	21202.8	21421.2	23461.8	21905.8	21710.8	14893	15163.6	15163.8
neg_5064	N-Deschlorobenzoyl indomethacin	metab_11991	-	HMDB0013988	254.059	neg	M+Cl	C12H13NO3	5.7961	-	-	-	-	-	-	-	Organoheterocyclic compounds	Indoles and derivatives	Indolyl carboxylic acids and derivatives	119073	123977	122114	123888	127560	128622	165341	168337	168879	164880	166046	165677	226265	221780	222640	228107	231607	228409	154435	146254	139311	143517	146027	141228	157824	158751	158746
neg_5133	5-Hexyltetrahydro-2-oxo-3-furancarboxylic acid	metab_12060	-	HMDB0030984	213.113	neg	M-H	C11H18O4	5.7073	-	-	-	-	-	-	-	Organoheterocyclic compounds	Lactones	Gamma butyrolactones	7771.13	7278.62	7168.56	7274.2	6892.63	7445.99	15403.9	14991	15571.4	15730.2	15968.6	15942.6	4646.06	4662.72	4748.04	5247.35	5011.32	5076.26	6593.58	6582.44	6552.66	6638.66	7357.4	7126.28	8227.17	8231.37	8428.45
neg_5137	Talaromycin A	metab_12064	-	HMDB0030143	229.145	neg	M-H	C12H22O4	5.6991	83720-10-9	-	-	-	-	-	-	Organic oxygen compounds	Organooxygen compounds	Ethers	150378	150507	149019	150729	151205	149398	556011	555606	562902	559362	564207	568064	144738	143088	142939	141794	146738	142831	188121	189488	186257	197607	192621	194178	263106	268305	268316
neg_5159	3-Hydroxydodecanedioic acid	metab_12086	-	HMDB0000413	227.129	neg	M-H2O-H	C12H22O5	5.6613	34574-69-1	-	-	-	-	-	-	Organic acids and derivatives	Hydroxy acids and derivatives	Medium-chain hydroxy acids and derivatives	624559	631710	627359	640398	632540	634378	930439	931025	923442	923954	937521	930035	291606	288733	289554	293928	288772	281953	480422	481914	475479	475190	480332	475809	569364	569354	561380
neg_5176	1,3,5-Trihydroxy-6,7-dimethoxy-2-methylanthraquinone	metab_12103	-	HMDB0033268	311.057	neg	M-H2O-H	C17H14O7	5.6369	38934-17-7	-	-	-	-	-	-	Benzenoids	Anthracenes	Anthraquinones	4853.01	4710.24	5113.45	5111.82	5013.7	5190.45	14547.4	14059.2	14074.8	13415.9	13575.2	13824	6295.55	6025.35	5756.31	6230.56	6554.02	6492.89	6818.31	6534.65	6550.01	6583.83	6706.24	6234.27	7818.92	7714.86	7714.92
neg_5220	Mecamylamine	metab_12147	C07511	HMDB0014795	204.116	neg	M+K-2H	C11H21N	5.5559	60-40-2	-	-	-	-	-	-	Lipids and lipid-like molecules	Prenol lipids	Monoterpenoids	300.414	415.042	377.762	142.804	312.265	295.838	13044.9	12583.4	12637.7	13022.3	12693.2	13114.3	738.105	622.884	649.39	694.017	800.701	775.139	252.387	189.093	254.303	272.957	381.687	428.019	3743.49	3815.96	3770.01
neg_5249	Pisumionoside	metab_12176	-	HMDB0039947	403.198	neg	M-H	C19H32O9	5.5166	371113-06-3	-	-	-	-	-	-	Lipids and lipid-like molecules	Prenol lipids	Terpene glycosides	28240.3	27435.8	28782.8	29581	27488.4	28129.5	36573.2	31121.7	33686	35452.9	34007.5	34500.4	44922.7	44811.2	47210.3	42706.5	50232.6	44862.9	12952.9	12154.9	12084.9	11377.9	11077.5	11624.6	28163.3	27920.4	27915.3
neg_5258	3-[(1E)-buta-1,3-dien-1-yl]-5-hydroxy-1H-isochromen-1-one	metab_12185	-	HMDB0130049	195.045	neg	M-H2O-H	C13H10O3	5.5166	-	-	-	-	-	-	-	Phenylpropanoids and polyketides	Isocoumarins and derivatives	Not Available	19679	18675	18864.4	20850.6	19287.2	19632.3	12841	12463.6	13280.4	13542.5	13749.9	13126.3	36520.8	37445	38506.3	37955.8	39418.3	37843.8	16774.9	16497.3	17006	15404.2	17050.8	17116.4	20549.2	20593.5	20637.9
neg_5390	Canavalioside	metab_12317	-	HMDB0036317	545.261	neg	M-H	C26H42O12	5.1866	316141-31-8	-	-	-	-	-	-	Lipids and lipid-like molecules	Prenol lipids	Terpene glycosides	21521.4	22991.9	21849.6	20956.3	21764.9	20933.3	112820	110009	111879	115279	116015	113086	4695.07	4647.38	4502.82	3772.45	4420.12	4714.24	19395.9	18779.5	18655.3	20076.8	18850.4	20765.7	41737.2	40959.9	40952.1
neg_5440	Dihydrocarveol acetate	metab_12367	-	HMDB0041469	177.128	neg	M-H2O-H	C12H20O2	5.0898	20777-49-5	-	-	-	-	-	-	Lipids and lipid-like molecules	Prenol lipids	Monoterpenoids	17241.6	17508.8	17180.8	18047.3	17539.3	17333.1	41222.6	41404.2	40665.8	41675.2	43279.6	43128.6	1394.82	1385.88	1452.93	1371.58	1583.53	1561.74	15479	16239.3	16196	16400.6	16529.4	16261.2	17576.5	17897.5	17897.6
neg_5474	6''-O-Acetylglycitin	metab_12401	-	HMDB0039489	487.126	neg	M-H	C24H24O11	4.9849	134859-96-4	-	-	-	-	-	-	Phenylpropanoids and polyketides	Isoflavonoids	Isoflavonoid O-glycosides	27454.5	27502.1	25925.3	26113.1	26976.3	26223.6	16482.4	17080.4	18585.8	17971.5	17891.2	17434.8	36579.3	35600	34592.8	34691	32958.3	36615.8	19365.5	17199.5	19320.9	18571	18888.9	17460.8	24108.2	23581.1	23579.7
neg_5546	Myricatomentoside II	metab_12473	-	HMDB0031584	579.21	neg	M+FA-H	C27H34O11	4.71	191999-63-0	-	-	-	-	-	-	Phenylpropanoids and polyketides	Diarylheptanoids	Cyclic diarylheptanoids	256869	268821	257458	248059	262668	247093	327359	339698	341467	312720	359970	340927	114220	121337	119030	121774	119419	113051	182347	192009	186479	185636	168901	191755	218853	216570	216573
neg_5603	3,6-dihydroxy-4,5-diphenyl-2,3,4,5-tetrahydropyridin-2-one	metab_12530	-	HMDB0134800	561.199	neg	2M-H	C17H15NO3	4.4909	-	-	-	-	-	-	-	Phenylpropanoids and polyketides	Stilbenes	Not Available	17629.4	16584.1	16100	16555.2	16795	16099.8	54313.1	51679.3	51790.9	49883.9	52941.5	54159.5	45945.4	44750.4	44618.2	44909.5	44461.8	45053.8	48169.9	47364.4	46400.3	46104.7	46575	48285	40580.4	40583.8	39814.8
neg_5617	Methyl (3x,10R)-dihydroxy-11-dodecene-6,8-diynoate 10-glucoside	metab_12544	-	HMDB0040896	419.136	neg	M+Na-2H	C19H26O9	4.4586	152141-43-0	-	-	-	-	-	-	Lipids and lipid-like molecules	Fatty Acyls	Fatty acyl glycosides	11592.8	11008.4	11026.9	10477.4	11293.4	10671.5	80237.4	83328.1	84116	81453.4	78958.2	83517.5	10127.4	9056.56	9398.34	9823.89	9359.1	9686.91	3082.16	2611.96	2688.1	3033.56	2541.48	3064.92	27824.7	27824	27389.9
neg_5643	NPC	metab_12570	C16543	HMDB0060499	563.215	neg	M+FA-H	C28H30N4O6	4.3366	-	-	-	-	-	-	-	Alkaloids and derivatives	Camptothecins	Not Available	76050.8	72693.4	74944.8	76436.3	70690.2	71433.7	408661	422592	422497	382646	402748	415990	181674	185182	188157	189225	186161	190206	127625	125394	131311	127509	130295	129673	194676	192514	193273
neg_5758	Alectrol	metab_12685	C09059	HMDB0041372	327.124	neg	M-H2O-H	C19H22O6	3.9964	143572-84-3	-	-	-	-	-	-	Organoheterocyclic compounds	Lactones	Gamma butyrolactones	20073.2	20442.2	20071.3	21272.3	20221.6	20375.6	23873.3	24681.8	23831	23587.4	24190.9	23526.2	15031.7	14704.2	15984.5	14271	15531.7	15403.8	12735.1	11884.8	12601.8	12766.5	11712.7	12255.4	17772.4	17594.2	17591.2
neg_5767	(S)-3-Octanol glucoside	metab_12694	-	HMDB0032958	329.14	neg	M+K-2H	C14H28O6	3.9723	129742-31-0	-	-	-	-	-	-	Lipids and lipid-like molecules	Fatty Acyls	Fatty acyl glycosides	37363.2	38001.1	36055.1	37667	38354.2	37254.3	39968.9	39537.4	39331.1	38946.9	39917.5	40356.3	15115	14573.3	14170.8	15237.6	16236.5	15376.5	10623.6	10054.2	10676.9	10664	10792.2	10278.2	25887.6	25355.5	25351.2
neg_5891	Sinapic acid	metab_12818	C00482	HMDB0032616	223.061	neg	M-H	C11H12O5	3.7235	530-59-6	-	-	map01100;map00940;map01110	Metabolic pathways; Phenylpropanoid biosynthesis; Biosynthesis of secondary metabolites	Metabolism;Metabolism;Metabolism	Global and overview maps;Biosynthesis of other secondary metabolites;Global and overview maps	Phenylpropanoids and polyketides	Cinnamic acids and derivatives	Hydroxycinnamic acids and derivatives	321350	319291	321730	320575	328125	317568	242975	238330	240843	240083	244830	240486	185277	185509	187521	186489	184029	186971	249857	248014	256205	248504	253059	255521	238352	239331	239327
neg_5906	4'-O-methyl-(-)-epicatechin-5-O-beta-glucuronide	metab_12833	-	HMDB0029181	459.13	neg	M-H2O-H	C23H26O11	3.6832	-	-	-	-	-	-	-	Phenylpropanoids and polyketides	Flavonoids	Flavonoid glycosides	798667	807169	781665	775664	762428	778591	1.08418e+06	1.03126e+06	1.03544e+06	1.02284e+06	1.06417e+06	1.03455e+06	580450	570850	565559	604072	580202	586121	549218	532921	546482	536782	545208	542434	713442	713522	704795
neg_5907	3-Methoxy-2-(4-methylbenzoyl)-4H-1-benzopyran-4-one	metab_12834	-	HMDB0031975	339.088	neg	M+FA-H	C18H14O4	3.6832	173866-79-0	-	-	-	-	-	-	Organoheterocyclic compounds	Benzopyrans	1-benzopyrans	84612.9	86223.1	80913.5	81513.9	80215.9	81947.4	119377	115702	115001	114717	118624	114030	62959.4	61549.6	61370.7	64921.4	63048.8	63235.1	58482.6	58146	58283	56450.8	59139.2	57448.9	76613.7	76611.7	75553.6
neg_5912	3alpha-Hydroxyoreadone	metab_12839	-	HMDB0036047	297.135	neg	M+FA-H	C14H20O4	3.674	124869-06-3	-	-	-	-	-	-	Organoheterocyclic compounds	Naphthofurans	Not Available	244124	249984	240924	243405	237526	247218	168627	161603	164202	158356	167660	164586	37333.3	36541.9	36843.2	39731.6	38634.1	38274.4	268943	258889	264988	260644	269962	262261	167359	167354	164905
neg_5919	Gentisic acid	metab_12846	C00628	HMDB0000152	153.019	neg	M-H	C7H6O4	3.6579	490-79-9	-	-	map01100;map00350	Metabolic pathways; Tyrosine metabolism	Metabolism;Metabolism	Global and overview maps;Amino acid metabolism	Benzenoids	Benzene and substituted derivatives	Benzoic acids and derivatives	34734.8	35017.5	35252.3	35311.6	35392	35826.6	35060.6	34788.6	35106.9	35133.9	35674.8	35548.2	38333.3	37222.2	37968.2	37830.6	37264.5	37216.9	27543.6	27411.4	27254.9	27600.9	28050.4	27630.8	31964	33049	33052.6
neg_5934	7,8-Dihydrovomifoliol 9-[apiosyl-(1->6)-glucoside]	metab_12861	-	HMDB0029771	519.246	neg	M-H	C24H40O12	3.6175	177261-70-0	-	-	-	-	-	-	Lipids and lipid-like molecules	Fatty Acyls	Fatty acyl glycosides	1601.98	1087.74	1004	1278.1	660.758	854.982	41144	37327.1	37688.5	40195.1	38816.8	38144	0	204.168	0	210.046	222.885	0	12635.9	13539.5	11889.1	11451	11189.6	11680.6	13637	13083	13080.1
neg_5936	Lactupicrin	metab_12863	C09490	HMDB0035828	409.126	neg	M-H	C23H22O7	3.6094	65725-11-3	-	-	-	-	-	-	Benzenoids	Phenols	1-hydroxy-2-unsubstituted benzenoids	7538.93	7897.79	6585.56	7635.34	7484.36	7685.32	7917.84	7353.39	8312.52	8172.51	8154.1	7741.85	17208.6	17930.8	18192.3	17164.1	17618.7	18660.9	69344.4	72268.4	70252.2	70641.7	71254.9	69819.3	22843.1	22843	22674.7
neg_5947	Phaseolus e	metab_12874	-	HMDB0035039	547.183	neg	M+Na-2H	C25H34O12	3.5687	18894-12-7	-	-	-	-	-	-	Lipids and lipid-like molecules	Prenol lipids	Terpene glycosides	59776.6	60407.1	59844.4	61905.8	62891.6	56685.9	56860.4	58691.7	56573.3	60298.3	57673.4	56681.9	38034.4	38688.6	38089.9	38882.3	37358.7	38700.3	42998.3	40176.1	46379	42894.9	42770.1	44838.6	48490.8	47760.4	47740.7
neg_5990	(S)-a-Amino-2,5-dihydro-5-oxo-4-isoxazolepropanoic acid N2-glucoside	metab_12917	-	HMDB0029404	667.19	neg	2M-H	C12H18N2O9	3.423	29790-46-3	-	-	-	-	-	-	Organic oxygen compounds	Organooxygen compounds	Carbohydrates and carbohydrate conjugates	60789.6	59733	59675.1	58315	58566.1	55359.6	70241.6	69356	70412.6	68315.2	68504.1	66312	45893	49040.8	47950.2	50090.1	44714.4	44725.9	71583.6	68721.5	66804.7	63855.9	73035.4	63080.9	56539.3	54063.6	56544.8
neg_6013	Precarthamin	metab_12940	-	HMDB0031967	433.115	neg	M-H2O-H	C21H24O11	3.3665	102716-32-5	-	-	-	-	-	-	Phenylpropanoids and polyketides	Flavonoids	Flavonoid glycosides	292513	289353	281092	285557	275399	277097	75184.5	76783.1	71713.2	72733.2	74764	75130.3	212653	211413	218072	213482	219723	217538	156572	163816	148998	163197	155879	159183	172252	174545	172247
neg_6016	L-Isoleucine	metab_12943	C00407	HMDB0000172	168.042	neg	M+K-2H	C6H13NO2	3.3665	73-32-5	Peptides	Amino acids	map01100;map01110;map00280;map00290;map01210;map00960;map02010;map01230;map00966;map00460;map00970	Metabolic pathways; Biosynthesis of secondary metabolites; Valine, leucine and isoleucine degradation; Valine, leucine and isoleucine biosynthesis; 2-Oxocarboxylic acid metabolism; Tropane, piperidine and pyridine alkaloid biosynthesis; ABC transporters; Biosynthesis of amino acids; Glucosinolate biosynthesis; Cyanoamino acid metabolism; Aminoacyl-tRNA biosynthesis	Metabolism;Metabolism;Metabolism;Metabolism;Metabolism;Metabolism;Environmental Information Processing;Metabolism;Metabolism;Metabolism;Genetic Information Processing	Global and overview maps;Global and overview maps;Amino acid metabolism;Amino acid metabolism;Global and overview maps;Biosynthesis of other secondary metabolites;Membrane transport;Global and overview maps;Biosynthesis of other secondary metabolites;Metabolism of other amino acids;Translation	Organic acids and derivatives	Carboxylic acids and derivatives	Amino acids, peptides, and analogues	20060.2	20461.1	20458.7	21110.2	21787.8	20666.7	46571.4	48954.8	48335.9	49341.8	46213.1	49269.6	13942.1	15062	14386.1	15274.2	16051.7	15766.3	25097.3	24352.9	24807.6	24952.5	25177.9	25310.4	26611.7	26628.4	27493.8
neg_6024	Austdiol	metab_12951	-	HMDB0030858	281.067	neg	M+FA-H	C12H12O5	3.3424	53043-28-0	-	-	-	-	-	-	Organoheterocyclic compounds	Azaphilones	Not Available	316507	320409	315600	320390	311126	320698	304177	307505	307815	304592	311811	303651	203554	205810	200197	199272	207550	210267	248110	251135	242238	250535	247448	248614	255032	255224	257043
neg_6033	6-O-Oleuropeoylsucrose	metab_12960	-	HMDB0038117	529.193	neg	M+Na-2H	C22H36O13	3.3344	17651-05-7	-	-	-	-	-	-	Lipids and lipid-like molecules	Saccharolipids	Not Available	1.44356e+06	1.43473e+06	1.43183e+06	1.43597e+06	1.36964e+06	1.39543e+06	1.57357e+06	1.67633e+06	1.6465e+06	1.5758e+06	1.64883e+06	1.58094e+06	1.49907e+06	1.49391e+06	1.39491e+06	1.43101e+06	1.5087e+06	1.47239e+06	830701	821948	813510	821679	841912	824393	1.29583e+06	1.27525e+06	1.29082e+06
neg_6040	Heptyl 4-hydroxybenzoate	metab_12967	C14718	HMDB0034462	281.14	neg	M+FA-H	C14H20O3	3.3264	1085-12-7	-	-	-	-	-	-	Benzenoids	Benzene and substituted derivatives	Benzoic acids and derivatives	1837.22	1824.84	1862.68	1615.78	1942.86	1605.26	34806.3	35471.4	34808.6	33873.5	35129.9	33956.5	5618.01	5999.64	6460.91	6091.79	6088.3	6720.24	4021.8	3883.86	3472.45	3946.49	4224.87	3908.85	12069.4	12070.4	12285.6
neg_6073	Nb-trans-p-Coumaroylserotonin glucoside	metab_13000	-	HMDB0032760	519.152	neg	M+Cl	C25H28N2O8	3.2365	76423-56-8	-	-	-	-	-	-	Organic oxygen compounds	Organooxygen compounds	Carbohydrates and carbohydrate conjugates	70617.8	66584.6	67003.9	64795.8	65859.9	62760	53411.1	54706.3	48948.1	52325.4	52140.4	51770.8	30559.4	30919.4	31153.4	30991	30355.7	30411.3	55400.2	53685.6	50056.7	51111.1	55990.6	51809.3	48933.3	48088.6	48070.3
neg_6077	1-Hydroxy-3-methoxy-7-primeverosyloxyxanthone	metab_13004	-	HMDB0030870	551.142	neg	M-H	C25H28O14	3.2284	85761-72-4	-	-	-	-	-	-	Organoheterocyclic compounds	Benzopyrans	1-benzopyrans	59915.6	57820.6	58296.1	59222.9	55441.7	54950.8	116684	116944	116093	114568	117137	116210	136309	134504	134610	137496	135325	135716	184347	173765	175938	181602	177468	175657	116053	114985	114988
neg_6106	Alpha-CEHC glucuronide	metab_13033	-	HMDB0062445	475.162	neg	M+Na-2H	C22H30O10	3.1479	477200-36-5	-	-	-	-	-	-	Organic oxygen compounds	Organooxygen compounds	Carbohydrates and carbohydrate conjugates	93544.3	95440.7	91577	93179.1	90828.1	87814.4	79445.6	77825.4	80002.6	77548.6	77095.5	80093.3	59949	62075.1	63115.9	61306	60220.7	61045.5	89474	91064	86355.6	88776.2	88770.9	91111.8	80032.8	79627.7	78820.5
neg_6110	3,3-Dimethylglutaric acid	metab_13037	-	HMDB0002441	159.066	neg	M-H	C7H12O4	3.1479	4839-46-7	-	-	-	-	-	-	Lipids and lipid-like molecules	Fatty Acyls	Fatty acids and conjugates	8400.32	8539.61	8870.03	8685.82	8602.24	8576.63	6398.93	6223.03	6455.19	6540.27	6011.77	6076.03	12171.4	11434.7	12061.6	11737	11614.5	11565.6	8481.8	9294.64	8821.07	8650.99	8957.85	8813.25	8625.92	8625.96	8581.19
neg_6121	Phloroacetophenone 6'-[xylosyl-(1->6)-glucoside]	metab_13048	-	HMDB0032743	489.162	neg	M-H	C21H30O13	3.0994	87432-28-8	-	-	-	-	-	-	Organic oxygen compounds	Organooxygen compounds	Carbohydrates and carbohydrate conjugates	21482.2	22936.8	22751.9	21905.1	18817.2	20991.6	35349.7	34117.3	35120.6	27563.7	35102.9	32488.8	13002.5	13117.2	13250.6	14542.3	12701	12537.2	16806.9	14779.4	15438	14964	14744.8	15411.3	17888.8	17892.6	17420.5
neg_6147	3-Methyladipic acid	metab_13074	-	HMDB0000555	159.066	neg	M-H	C7H12O4	3.0418	3058-01-3	-	-	-	-	-	-	Lipids and lipid-like molecules	Fatty Acyls	Fatty acids and conjugates	10793.7	11483.5	11056	11102.2	11373.7	11354	12741.3	12894.3	13065.6	13211.4	12909	12998.9	15244.2	14796.2	15219.7	15135.4	15280.2	15102	20415.5	19793.2	19866.5	19910.6	19716.6	20520.2	13448.4	13793.2	13793.9
neg_6205	Dehydrooreadone	metab_13132	-	HMDB0036046	279.124	neg	M+FA-H	C14H18O3	2.8967	124869-07-4	-	-	-	-	-	-	Organoheterocyclic compounds	Naphthofurans	Not Available	135909	135891	131984	136392	132728	137290	156601	157955	155215	159122	158884	159969	124183	121904	121978	123490	126091	121305	89257.7	87235.4	85280.1	84462.9	85672.7	85080.3	122947	121968	122947
neg_6238	15-Acetoxyscirpene-3,4-diol 4-O-a-D-glucopyranoside	metab_13165	-	HMDB0035590	531.209	neg	M+FA-H	C23H34O11	2.7667	99124-45-5	-	-	-	-	-	-	Lipids and lipid-like molecules	Prenol lipids	Sesquiterpenoids	153888	148810	150052	144580	137959	138965	642155	626597	621168	615090	625816	619932	187124	179453	190989	188826	183725	189738	290149	283200	277979	284639	286037	288395	313458	307671	301355
neg_6243	2-(2,6-dihydroxy-3,4-dimethoxycyclohexylidene)acetonitrile	metab_13170	-	HMDB0125517	194.082	neg	M-H2O-H	C10H15NO4	2.7505	-	-	-	-	-	-	-	Organic oxygen compounds	Organooxygen compounds	Alcohols and polyols	6235.67	6426.01	6422.59	6115.1	5656.65	6246.71	18048.1	18107	17956.6	18713.5	19287.4	19133.7	6462.47	6534.35	6456.95	6389.12	6063.47	6284.99	2526.92	2239.37	2729.18	2284.1	2653.35	2745.05	10697.1	10976.2	10697.4
neg_6291	N-lactoyl-Tryptophan	metab_13218	-	HMDB0062178	257.094	neg	M-H2O-H	C14H16N2O4	2.6712	-	-	-	-	-	-	-	Organic acids and derivatives	Carboxylic acids and derivatives	Amino acids, peptides, and analogues	213862	210054	204044	207701	213317	210548	129699	121866	123207	120187	123577	121775	98001.9	98442.3	97422.6	97644.5	97106	103334	244397	247388	243310	242569	246238	241019	160130	161900	161900
neg_6304	5-Methoxysalicylic acid	metab_13231	-	HMDB0001868	167.035	neg	M-H	C8H8O4	2.6559	2612-02-4	-	-	-	-	-	-	Benzenoids	Benzene and substituted derivatives	Benzoic acids and derivatives	20660.1	21867.2	21111	21903.9	22410.6	22112.5	22301.9	23363.4	23219	23159.2	22606.8	23623.1	22333.3	21543	21796.2	21237.1	22026.6	22417.3	22861.3	22779	22935.2	23303.3	22211.3	22277.8	21393.2	21684.8	21393.1
neg_6316	2',3'-Dideoxyadenosine-5-triphosphate	metab_13243	-	HMDB0060728	520.008	neg	M+FA-H	C10H16N5O11P3	2.6404	-	-	-	-	-	-	-	Nucleosides, nucleotides, and analogues	Purine nucleotides	Purine deoxyribonucleotides	27401.6	24105.2	25170	26705.9	24687.1	29322.9	34574.7	32461.4	29641	31663.4	32799.9	31722.3	48778.4	47651.1	47000.7	49792.7	48310.3	47467.1	31341.7	27234.1	30590.5	31529	27986.1	28614.1	35011.4	33428.7	33382.3
neg_6428	Valyl-Valine	metab_13355	-	HMDB0029140	215.14	neg	M-H	C10H20N2O3	2.2987	-	-	-	-	-	-	-	Organic acids and derivatives	Carboxylic acids and derivatives	Amino acids, peptides, and analogues	15685.9	15309.1	15635.6	14793.4	15497	15474.3	87422.1	86987.2	87783.4	88037.3	88980.8	88305.2	162270	154737	164963	160208	159499	162634	48865.3	48640.2	47770.8	47318.1	48262.5	47813.3	72146.7	72615.9	72158.6
neg_6478	Pyroglutamylvaline	metab_13405	-	HMDB0094651	227.104	neg	M-H	C10H16N2O4	2.2514	21282-10-0	-	-	-	-	-	-	Organic acids and derivatives	Carboxylic acids and derivatives	Amino acids, peptides, and analogues	8186.67	8314.97	8535.42	7842.37	8768.07	8194.56	6725.3	6492.05	6732.72	6679.91	6651.81	6669.42	13429.2	13522	14791.4	14230.7	15009	13396.6	6906.46	6604.61	6652.7	6221.27	6164.28	6660.73	8547.54	8538.73	8612.23
neg_6558	2-HYDROXY-3,4-DIMETHOXYBENZOIC ACID	metab_13485	-	HMDB0142084	197.046	neg	M-H	C9H10O5	2.0401	-	-	-	-	-	-	-	Benzenoids	Benzene and substituted derivatives	Benzoic acids and derivatives	5143.51	5102.01	4924.86	5131.45	5534.94	4811.5	13860.1	13702.5	14113.7	13638.8	13575.1	13385.1	14417.4	14723.4	14827	13959.7	14817.6	14826.4	13280.9	12600	13482.1	13432	13274.2	13150.9	11123.6	11234.9	11234.1
neg_6562	4-hydroxyoct-3-enoylglycine	metab_13489	-	HMDB0094754	214.109	neg	M-H	C10H17NO4	2.032	-	-	-	-	-	-	-	Organic acids and derivatives	Carboxylic acids and derivatives	Amino acids, peptides, and analogues	14642.5	14639.8	14585.6	14663.7	14875.7	14213.6	22828.9	22116.7	22647.7	21750.8	22299.1	22833.7	19648.3	19220	19890.4	19478.9	19624.2	19834	23905.2	23522.8	24845.2	23132.4	23728.3	23721	18898.3	19086.5	19086.4
neg_6597	2-[(sulfooxy)methyl]butanoic acid	metab_13524	-	HMDB0130847	197.013	neg	M-H	C5H10O6S	1.9182	-	-	-	-	-	-	-	Lipids and lipid-like molecules	Fatty Acyls	Fatty acids and conjugates	3087.43	3232.17	3142.12	3114.13	3104.33	3283.9	6071.19	5797.61	6112.29	6559.73	6025.7	6222.1	20245.1	20394.7	20257.6	21174.6	21032.2	21045.3	6725.24	6735.53	6995.66	6998.1	6441.11	6456.21	8172.89	8375.66	8375.39
neg_6604	N-gamma-Glutamyl-S-allylcysteine	metab_13531	-	HMDB0031874	335.089	neg	M+FA-H	C11H18N2O5S	1.902	-	-	-	-	-	-	-	Organic acids and derivatives	Carboxylic acids and derivatives	Amino acids, peptides, and analogues	4369.92	4780.09	4031.42	4537.77	4624.97	4275.47	7651.34	7176.82	7386.55	7311.95	6693.85	7352.71	14196.8	14960.6	15726.4	15294.9	14628.3	15378.9	5585.02	5303.69	5206.92	5703.81	5023.49	4976.29	7974.63	7957.15	8018.41
neg_6633	Threoninyl-Isoleucine	metab_13560	-	HMDB0029064	231.135	neg	M-H	C10H20N2O4	1.8374	-	-	-	-	-	-	-	Organic acids and derivatives	Carboxylic acids and derivatives	Amino acids, peptides, and analogues	13676.9	13926	14032.5	13885.9	14056.4	14662.7	16123.5	16195	16202.9	15779.2	16307.8	16074.6	15900.1	14666.2	16586.5	16506.9	15596	15607.9	20692.2	21125.2	21448.6	20339.3	20504.5	19519.9	15767.2	15864.6	15864
neg_6663	Glutamylproline	metab_13590	-	HMDB0028827	225.088	neg	M-H2O-H	C10H16N2O5	1.7485	41745-47-5	-	-	-	-	-	-	Organic acids and derivatives	Carboxylic acids and derivatives	Amino acids, peptides, and analogues	54284.9	53565.4	53477	55122.8	55170	54777.2	64801.6	64253.1	65894.3	67791.4	66000	68875.4	85057	82676.7	87201.9	85485.2	85423.5	85870.6	21729.8	21343.4	21914.2	21642.1	21691.2	20469.5	54975	55987.8	55989.9
neg_6696	L-Tyrosine	metab_13623	C00082	HMDB0000158	180.066	neg	M-H	C9H11NO3	1.6516	60-18-4	Peptides	Amino acids	map01100;map01110;map00350;map00730;map00965;map00130;map00998;map01230;map00966;map00950;map01210;map00940;map00360;map00970;map00261;map00400;map00460	Metabolic pathways; Biosynthesis of secondary metabolites; Tyrosine metabolism; Thiamine metabolism; Betalain biosynthesis; Ubiquinone and other terpenoid-quinone biosynthesis; Biosynthesis of various secondary metabolites - part 2; Biosynthesis of amino acids; Glucosinolate biosynthesis; Isoquinoline alkaloid biosynthesis; 2-Oxocarboxylic acid metabolism; Phenylpropanoid biosynthesis; Phenylalan…	Metabolism;Metabolism;Metabolism;Metabolism;Metabolism;Metabolism;Metabolism;Metabolism;Metabolism;Metabolism;Metabolism;Metabolism;Metabolism;Genetic Information Processing;Metabolism;Metabolism;Metabolism	Global and overview maps;Global and overview maps;Amino acid metabolism;Metabolism of cofactors and vitamins;Biosynthesis of other secondary metabolites;Metabolism of cofactors and vitamins;Biosynthesis of other secondary metabolites;Global and overview maps;Biosynthesis of other secondary metabolites;Biosynthesis of other secondary metabolites;Global and overview maps;Biosynthesis of other secon…	Organic acids and derivatives	Carboxylic acids and derivatives	Amino acids, peptides, and analogues	5059.35	5110.31	5047.66	5317.22	5353.7	5222.31	8854.07	9276.5	9099.36	8864.23	8759.71	8790.47	5185.6	5345.59	5433.95	5119.77	5337.22	5440.1	9620.6	9133.07	9305.06	9599.46	9642.78	9521.88	6759.4	6867.65	6865.06
neg_6697	N-ACETYLPROLINE	metab_13624	-	HMDB0094701	156.066	neg	M-H	C7H11NO3	1.6516	68-95-1	-	-	-	-	-	-	Organic acids and derivatives	Carboxylic acids and derivatives	Amino acids, peptides, and analogues	9374.03	9023.43	9601.35	9648.52	9028.75	9489.31	15691	16184.9	15785.5	16568.2	16607.5	15692.6	18140.7	18101.5	18401.2	17740.4	18792.9	17541.6	11584.6	11842.3	11689.6	11378.6	11475.1	11599.1	13102.5	13260.9	13260.7
neg_6700	N-Acetylmuramate	metab_13627	C02713	HMDB0060493	274.094	neg	M-H2O-H	C11H19NO8	1.6434	-	Carbohydrates	Monosaccharides	map01100;map00520	Metabolic pathways; Amino sugar and nucleotide sugar metabolism	Metabolism;Metabolism	Global and overview maps;Carbohydrate metabolism	Organic oxygen compounds	Organooxygen compounds	Carbohydrates and carbohydrate conjugates	45546	43965.3	44433.4	44115.1	43644	46608.6	230700	232383	233716	234507	234493	224082	91966.4	93938.7	96099.2	92574.8	95105.1	95716.9	64760.1	64960.4	64209	63482.9	64446.8	65279.6	106233	106232	105753
neg_6730	Serinyl-Hydroxyproline	metab_13657	-	HMDB0029040	199.072	neg	M-H2O-H	C8H14N2O5	1.6027	-	-	-	-	-	-	-	Organic acids and derivatives	Carboxylic acids and derivatives	Amino acids, peptides, and analogues	87629.1	87031	86849.1	88632.5	90342.9	89504.8	43966.8	43486.1	43851.7	44354.7	43586.9	43642	75500.5	77440.1	76617.2	75750.5	75859.5	74228.9	66023.8	66441.1	67704.1	65265.5	67312.8	64919.8	60252.7	60997.5	60999.2
neg_6731	Pyroglutamylglycine	metab_13658	-	HMDB0061890	167.046	neg	M-H2O-H	C7H10N2O4	1.6027	-	-	-	-	-	-	-	Organic acids and derivatives	Carboxylic acids and derivatives	Amino acids, peptides, and analogues	317538	315391	318057	321449	326300	323567	154531	156003	154234	156355	155209	155145	280313	279130	280519	279159	281657	276079	243885	245946	247219	244542	246310	241868	218390	220455	220450
neg_6790	Xanthine	metab_13717	C00385	HMDB0000292	151.026	neg	M-H	C5H4N4O2	1.3682	69-89-6	-	-	map01100;map01110;map00230;map00232	Metabolic pathways; Biosynthesis of secondary metabolites; Purine metabolism; Caffeine metabolism	Metabolism;Metabolism;Metabolism;Metabolism	Global and overview maps;Global and overview maps;Nucleotide metabolism;Biosynthesis of other secondary metabolites	Organoheterocyclic compounds	Imidazopyrimidines	Purines and purine derivatives	1183.39	1143.38	1206.32	1128.73	1178.81	1285.39	3968.53	4164.07	4381.02	4255.38	4267.91	4049.18	10382.7	10446	10800.4	10564.4	10882	10635.9	6310.65	6350.18	6279.73	6244.37	6300.93	6336.79	4947.99	5121.13	5120.25
neg_6808	4-Pyridoxic acid	metab_13735	C00847	HMDB0000017	182.046	neg	M-H	C8H9NO4	1.2471	82-82-6	-	-	map01100;map00750	Metabolic pathways; Vitamin B6 metabolism	Metabolism;Metabolism	Global and overview maps;Metabolism of cofactors and vitamins	Organoheterocyclic compounds	Pyridines and derivatives	Pyridinecarboxylic acids and derivatives	9499.72	9573.05	9456.67	9516.53	9247.14	9668.02	15092	15255.3	15109.2	14784.5	15060.2	14921.7	11248.7	11880.7	12071.4	12066.1	11908.8	11573	11936.2	11394.4	11933.2	12012.4	12008.9	11854.3	11715	11714.9	11583.4
neg_6823	Prolyl-Cysteine	metab_13749	-	HMDB0029014	217.065	neg	M-H	C8H14N2O3S	1.1749	-	-	-	-	-	-	-	Organic acids and derivatives	Carboxylic acids and derivatives	Amino acids, peptides, and analogues	10484.2	11166.5	11895.9	10958.5	10787.1	10956.6	7345.42	7561.04	7477.84	7740.23	7626.29	7647.31	68837.3	68897.8	69977.4	69854.7	67877.5	69708.5	27313.3	26595.9	27355.6	27364.1	26943.8	27610.8	26334.1	26543.9	26543.6
neg_6868	Inosine	metab_13794	C00294	HMDB0000195	267.074	neg	M-H	C10H12N4O5	1.0789	58-63-9	-	-	map01100;map02010;map00230	Metabolic pathways; ABC transporters; Purine metabolism	Metabolism;Environmental Information Processing;Metabolism	Global and overview maps;Membrane transport;Nucleotide metabolism	Nucleosides, nucleotides, and analogues	Purine nucleosides	Not Available	18695.8	18048.7	19878.9	19661.4	18624.7	18574.9	17778.9	17692.8	18894.8	18208.8	18348.2	19656.9	89178.5	91069	89614.7	88664.9	87509.7	90421.4	36556.1	35725.5	35659.3	35179.9	35909.9	35940	35726.6	36448.7	36448.6
neg_6886	2-Hydroxyadenine	metab_13812	-	HMDB0000403	150.042	neg	M-H	C5H5N5O	1.0556	3373-53-3	-	-	-	-	-	-	Organoheterocyclic compounds	Imidazopyrimidines	Purines and purine derivatives	6286.72	6898.81	6326.18	7468.27	6984.7	6540.65	9493.54	9702.35	9277.01	9315.59	9863.74	9823.25	9749.1	9805.29	9357.13	9728.39	9636.66	9843.05	7683.65	7979.44	7820.5	8242.62	8056.53	7799.87	8128.24	8131.56	8325.76
neg_6917	N-Acetyl-L-glutamate 5-semialdehyde	metab_13843	C01250	HMDB0006488	172.061	neg	M-H	C7H11NO4	0.9924	13074-21-0	-	-	map01100;map00220;map01110;map01210;map00330;map01230	Metabolic pathways; Arginine biosynthesis; Biosynthesis of secondary metabolites; 2-Oxocarboxylic acid metabolism; Arginine and proline metabolism; Biosynthesis of amino acids	Metabolism;Metabolism;Metabolism;Metabolism;Metabolism;Metabolism	Global and overview maps;Amino acid metabolism;Global and overview maps;Global and overview maps;Amino acid metabolism;Global and overview maps	Organic acids and derivatives	Carboxylic acids and derivatives	Amino acids, peptides, and analogues	6588.99	7192.86	6849.07	6764.32	6841.15	6793.74	9205.11	9149.96	9076.92	9111.78	8799.64	9092.85	8311.41	8651.7	8634.93	8481.64	8261.47	9014.22	5354.61	5670.72	5919.12	5617.13	5955.5	5670.54	7394.36	7394.23	7513.96
neg_7119	Acaciabiuronic acid	metab_14041	-	HMDB0029938	337.078	neg	M-H2O-H	C12H20O12	0.6459	7264-19-9	-	-	-	-	-	-	Organic oxygen compounds	Organooxygen compounds	Carbohydrates and carbohydrate conjugates	250892	258013	252445	250452	281478	258481	235445	241296	243538	254519	243776	252348	264062	249162	239708	259620	240880	252162	235964	232165	259060	243432	233634	252392	250678	247614	250748
neg_7126	L-Fucose	metab_14048	C00507;C01019	HMDB0000174	199.038	neg	M+Cl	C6H12O5	0.6459	2438-80-4	Carbohydrates	Monosaccharides	map01100;map00520;map00051	Metabolic pathways; Amino sugar and nucleotide sugar metabolism; Fructose and mannose metabolism	Metabolism;Metabolism;Metabolism	Global and overview maps;Carbohydrate metabolism;Carbohydrate metabolism	Organic oxygen compounds	Organooxygen compounds	Carbohydrates and carbohydrate conjugates	0	0	0	0	0	0	10926.3	11052.5	9581.59	10961.7	10931	11890.3	78723.5	80802.4	83189.7	82427.1	77252.6	79166	49264.6	54224.9	53032.8	51039	47767.5	52343.4	33657	34400.3	34399.5
neg_7148	D-Glucuronic acid	metab_14069	C16245;C00191;C02670	HMDB0000127	193.035	neg	M-H	C6H10O7	0.6308	6556-12-3	-;Carbohydrates;-	-;Monosaccharides;-	map01100;map00520;map00040;map00053;map00562	Metabolic pathways; Amino sugar and nucleotide sugar metabolism; Pentose and glucuronate interconversions; Ascorbate and aldarate metabolism; Inositol phosphate metabolism	Metabolism;Metabolism;Metabolism;Metabolism;Metabolism	Global and overview maps;Carbohydrate metabolism;Carbohydrate metabolism;Carbohydrate metabolism;Carbohydrate metabolism	Organic oxygen compounds	Organooxygen compounds	Carbohydrates and carbohydrate conjugates	21588.3	22723.8	24412.7	21390.3	21231.9	23043.8	26206.2	25012	27914.7	25026.4	26215.2	29061.8	36225.3	33234.8	35501.5	34709.2	33936.8	34215.8	37097.8	32964.1	32519.4	36186.9	34941.4	35869	28474.1	29547.2	29553.8
neg_7151	L-trans-alpha-Amino-2-carboxycyclopropaneacetic acid	metab_14072	-	HMDB0034442	158.045	neg	M-H	C6H9NO4	0.6308	117857-93-9	-	-	-	-	-	-	Organic acids and derivatives	Carboxylic acids and derivatives	Amino acids, peptides, and analogues	54932	60447.1	62587	61176.6	62381.7	62482	50581	54147.7	56117.3	56311.2	56793.1	52742.9	57020.7	50431.5	50951.5	55075.7	55214.4	54565.9	50815.3	49170	50773.2	50230.8	47213.9	49007.8	51238.8	51839	51836.2
neg_7159	5,6-Dihydro-5-fluorouracil	metab_14079	C16630	HMDB0060402	168.981	neg	M+K-2H	C4H5FN2O2	0.6232	-	-	-	-	-	-	-	Organoheterocyclic compounds	Diazines	Pyrimidines and pyrimidine derivatives	15882.5	17728.3	19842	19157.2	19864.5	19479.2	12618.2	12138.3	13694.3	13243.5	13755.9	13395.5	29821	34148.3	30841.1	31963.2	31647.7	29074.1	60833	59218.2	57892.5	60730.5	62363.2	58808.3	25727.4	26607.7	26618.7
neg_7193	Ptelatoside B	metab_14111	-	HMDB0034447	473.163	neg	M+FA-H	C20H28O10	0.5854	90852-99-6	-	-	-	-	-	-	Organic oxygen compounds	Organooxygen compounds	Carbohydrates and carbohydrate conjugates	9.61612e+06	1.00141e+07	9.68753e+06	9.88347e+06	9.64067e+06	9.12063e+06	7.87337e+06	7.52039e+06	7.63676e+06	7.19743e+06	7.85739e+06	7.68946e+06	1.06469e+07	1.06388e+07	1.00401e+07	1.02966e+07	1.03746e+07	1.07387e+07	1.13719e+07	1.17082e+07	1.18e+07	1.16587e+07	1.14984e+07	1.13716e+07	9.55323e+06	9.82031e+06	9.55383e+06
neg_7201	L-beta-aspartyl-L-alanine	metab_14119	-	HMDB0011162	203.067	neg	M-H	C7H12N2O5	0.5854	-	-	-	-	-	-	-	Organic acids and derivatives	Peptidomimetics	Hybrid peptides	90448.7	92999.6	98759.7	97659.6	88819.5	93492.2	53419.2	50807.9	53656.6	51632.1	53105.1	54314.2	48164	48232.9	44934.7	43855	48907.7	49459.9	58932.3	55359.8	58634	56783.4	56086.7	54189.7	55039.8	56005.2	56003.3
neg_7203	Arabinonic acid	metab_14121	C00878	HMDB0000539	165.04	neg	M-H	C5H10O6	0.5854	13752-83-5	-	-	-	-	-	-	Organic oxygen compounds	Organooxygen compounds	Carbohydrates and carbohydrate conjugates	542375	553732	588931	574717	574827	579815	442006	452717	443253	451914	461669	448765	324425	317737	313301	311624	320784	311339	600857	590524	572589	609158	580982	610936	459160	463645	465733
neg_7219	D-glycero-L-galacto-Octulose	metab_14137	-	HMDB0029954	221.067	neg	M-H2O-H	C8H16O8	0.5778	-	-	-	-	-	-	-	Organic oxygen compounds	Organooxygen compounds	Carbohydrates and carbohydrate conjugates	141032	141553	146742	145131	141974	144386	95085.8	89536.8	95694.3	98422.6	91971.2	93144.8	167206	158154	153869	153831	162869	165810	201358	211827	212079	218800	209463	202316	142562	144054	142912
neg_7223	Glycyl-Threonine	metab_14141	-	HMDB0028851	157.061	neg	M-H2O-H	C6H12N2O4	0.5778	-	-	-	-	-	-	-	Organic acids and derivatives	Carboxylic acids and derivatives	Amino acids, peptides, and analogues	24655.5	23373.9	24503.2	27862.1	25899.4	24821.1	56562.5	55660.4	60199.4	55862	58267.1	58930	64856.2	65300.8	69617.9	68095.7	63606.9	61592.2	36449.6	35355.7	36642.9	37298.3	36635.4	35731.6	45303.6	47010.7	47010.7
neg_7384	Urocanic acid	metab_14298	C00785	HMDB0000301	137.035	neg	M-H	C6H6N2O2	0.5093	104-98-3	-	-	map01100;map00340	Metabolic pathways; Histidine metabolism	Metabolism;Metabolism	Global and overview maps;Amino acid metabolism	Organoheterocyclic compounds	Azoles	Imidazoles	63855.9	63976.7	64419.8	67012.1	67731.5	67324.4	45602.4	46225	49489.5	47904.8	48241.6	47559.9	52757	52248.6	55428	55437.8	54449.7	54881.3	33099.7	35155	32751.8	36071.9	33882.7	33642.5	48105.7	48858.7	48864.6

## Sheet: Sheet2
Classification of all metabolites at the class level
Class	Number
Carboxylic acids and derivatives	85
Prenol lipids	75
Fatty Acyls	68
Organooxygen compounds	67
Glycerophospholipids	23
Benzene and substituted derivatives	16
Flavonoids	16
Steroids and steroid derivatives	13
Isoflavonoids	10
Coumarins and derivatives	10
Cinnamic acids and derivatives	7
Glycerolipids	7
Organonitrogen compounds	6
Indoles and derivatives	6
Phenols	6
Imidazopyrimidines	5
Hydroxy acids and derivatives	5
Pyridines and derivatives	5
Purine nucleosides	5
Peptidomimetics	4
Lactones	4
Benzopyrans	4
Azoles	4
Diazines	4
Furanoid lignans	3
Benzofurans	3
Keto acids and derivatives	3
Saccharolipids	3
Pyrimidine nucleosides	3
Diarylheptanoids	3
Heteroaromatic compounds	3
Pyrans	3
Naphthopyrans	3
Pyrrolines	2
Phenylpropanoic acids	2
Naphthofurans	2
Sphingolipids	2
Stilbenes	2
Not Available	2
2-arylbenzofuran flavonoids	2
Unsaturated hydrocarbons	2
Anthracenes	2
Furans	2
Macrolides and analogues	2
Indanes	2
Lignan glycosides	2
Isocoumarins and derivatives	2
Pyrrolidines	1
Carboximidic acids and derivatives	1
Camptothecins	1
Diazanaphthalenes	1
Benzoxepines	1
Azolidines	1
Azaphilones	1
Tetralins	1
Thiosulfinic acid esters	1
Cinnamaldehydes	1
Naphthalenes	1
Dihydrofurans	1
Purine nucleotides	1
Piperidines	1
Phenol ethers	1
Oxepanes	1
Oxanes	1
Linear 1,3-diarylpropanoids	1
Nucleoside and nucleotide analogues	1
Macrolide lactams	1
Non-metal oxoanionic compounds	1
Imidolactams	1
