# Supplementary material for: Metabolomic changes in crown of alfalfa (Medicago sativa L.) during de-acclimation
Source: Sci Rep. 2022 Sep 2;12:14977. doi: 10.1038/s41598-022-19388-x (PMC9440230; doi:10.1038/s41598-022-19388-x)
Supplement: Supplementary file 6 — Supplementary Information 6. [file 41598_2022_19388_MOESM6_ESM.xlsx]

## Sheet: Sheet1
HMDB Class	HMDB Subclass	WL440_2 vs WL440_1	ZD_2 vs ZD_1	ZD_1 vs WL440_1	ZD_2 vs WL440_2
Anthracenes	Anthraquinones	1	0	2	0
Benzene and substituted derivatives	Benzoic acids and derivatives	1	3	2	0
Benzene and substituted derivatives	Phenylpropanes	0	0	0	1
Indanes	Indanones	0	1	0	0
Phenol ethers	Anisoles	0	0	1	0
Phenols	1-hydroxy-2-unsubstituted benzenoids	1	0	0	1
Phenols	Methoxyphenols	0	2	1	1
Unsaturated hydrocarbons	Branched unsaturated hydrocarbons	1	0	0	1
Furanoid lignans	Tetrahydrofuran lignans	0	0	1	0
Fatty Acyls	Eicosanoids	2	1	0	0
Fatty Acyls	Fatty acids and conjugates	4	3	3	1
Fatty Acyls	Fatty acyl glycosides	4	3	4	3
Fatty Acyls	Fatty alcohols	3	1	2	2
Fatty Acyls	Lineolic acids and derivatives	4	0	0	0
Glycerolipids	Glycosylglycerols	1	0	1	0
Glycerophospholipids	Glycerophosphates	1	2	1	2
Glycerophospholipids	Glycerophosphocholines	2	3	1	3
Glycerophospholipids	Glycerophosphoethanolamines	0	0	0	1
Glycerophospholipids	Glycerophosphoglycerols	0	0	0	2
Glycerophospholipids	Glycerophosphoinositols	1	0	1	0
Glycerophospholipids	Glycerophosphoserines	0	1	1	0
Prenol lipids	Diterpenoids	0	1	2	1
Prenol lipids	Monoterpenoids	4	3	2	3
Prenol lipids	Sesquiterpenoids	3	2	4	1
Prenol lipids	Sesterterpenoids	1	0	1	0
Prenol lipids	Terpene glycosides	5	3	8	8
Prenol lipids	Terpene lactones	2	3	2	2
Prenol lipids	Triterpenoids	2	2	2	1
Sphingolipids	Glycosphingolipids	1	1	0	0
Steroids and steroid derivatives	Androstane steroids	0	0	0	1
Steroids and steroid derivatives	Cycloartanols and derivatives	0	0	0	1
Steroids and steroid derivatives	Ergostane steroids	0	0	1	0
Steroids and steroid derivatives	Estrane steroids	1	0	1	0
Steroids and steroid derivatives	Vitamin D and derivatives	0	1	0	0
Pyrimidine nucleosides	Pyrimidine 2',3'-dideoxyribonucleosides	0	0	1	0
Carboxylic acids and derivatives	Amino acids, peptides, and analogues	30	17	19	24
Hydroxy acids and derivatives	Medium-chain hydroxy acids and derivatives	1	1	0	1
Organonitrogen compounds	Amines	0	0	0	1
Organooxygen compounds	Alcohols and polyols	2	0	1	1
Organooxygen compounds	Carbohydrates and carbohydrate conjugates	11	10	7	6
Organooxygen compounds	Carbonyl compounds	2	2	3	3
Organooxygen compounds	Ethers	1	0	1	0
Azoles	Oxazoles	1	1	0	1
Benzofurans	Dibenzofurans	1	0	0	0
Benzopyrans	1-benzopyrans	0	0	1	0
Benzoxepines	Dibenzoxepines	0	1	1	1
Diazanaphthalenes	Benzodiazines	1	0	1	0
Diazines	Pyrimidines and pyrimidine derivatives	2	0	0	1
Imidazopyrimidines	Purines and purine derivatives	0	2	1	1
Indoles and derivatives	Indolyl carboxylic acids and derivatives	1	0	0	1
Naphthopyrans	Naphthopyranones	1	0	1	0
Pyrans	Pyranones and derivatives	2	0	2	1
Pyridines and derivatives	Hydropyridines	0	0	0	1
Cinnamic acids and derivatives	Hydroxycinnamic acids and derivatives	2	1	1	0
Coumarins and derivatives	Coumarin glycosides	0	0	1	0
Coumarins and derivatives	Furanocoumarins	2	1	3	1
Flavonoids	Flavonoid glycosides	2	1	2	0
Isoflavonoids	Isoflavonoid O-glycosides	0	1	1	1
