# Supplementary material for: Metabolomic changes in crown of alfalfa (Medicago sativa L.) during de-acclimation
Source: Sci Rep. 2022 Sep 2;12:14977. doi: 10.1038/s41598-022-19388-x (PMC9440230; doi:10.1038/s41598-022-19388-x)
Supplement: Supplementary file 7 — Supplementary Information 7. [file 41598_2022_19388_MOESM7_ESM.xlsx]

## Sheet: Sheet1
WL440_2 vs WL440_1
Num	Pathway Description	Pathway_ID	Database	Ratio_in_study	Ratio_in_pop	Pvalue_uncorrected	Pvalue_corrected
1	Ether lipid metabolism	map00565	KEGG PATHWAY	1/19	25/6147	0.0746	0.1642
1	Biotin metabolism	map00780	KEGG PATHWAY	1/19	28/6147	0.0832	0.1664
1	Phenylalanine, tyrosine and tryptophan biosynthesis	map00400	KEGG PATHWAY	1/19	34/6147	0.1002	0.1836
1	Glycerolipid metabolism	map00561	KEGG PATHWAY	1/19	38/6147	0.1113	0.1884
1	Galactose metabolism	map00052	KEGG PATHWAY	1/19	46/6147	0.1332	0.1953
1	Glycine, serine and threonine metabolism	map00260	KEGG PATHWAY	1/19	50/6147	0.1439	0.1979
1	alpha-Linolenic acid metabolism	map00592	KEGG PATHWAY	1/19	44/6147	0.1278	0.2008
1	Pyrimidine metabolism	map00240	KEGG PATHWAY	1/19	65/6147	0.1831	0.212
1	Monoterpenoid biosynthesis	map00902	KEGG PATHWAY	1/19	59/6147	0.1677	0.217
1	Cysteine and methionine metabolism	map00270	KEGG PATHWAY	1/19	63/6147	0.178	0.2176
1	Tryptophan metabolism	map00380	KEGG PATHWAY	1/19	83/6147	0.2279	0.2507
1	Carotenoid biosynthesis	map00906	KEGG PATHWAY	1/19	115/6147	0.3019	0.3162
1	ABC transporters	map02010	KEGG PATHWAY	1/19	137/6147	0.3488	0.3488
2	Biosynthesis of various secondary metabolites - part 2	map00998	KEGG PATHWAY	2/19	80/6147	0.0248	0.0682
2	Glucosinolate biosynthesis	map00966	KEGG PATHWAY	2/19	77/6147	0.0231	0.0725
2	Amino sugar and nucleotide sugar metabolism	map00520	KEGG PATHWAY	2/19	108/6147	0.0431	0.1053
ZD_1 vs WL440_1
Num	Pathway Description	Pathway_ID	Database	Ratio_in_study	Ratio_in_pop	Pvalue_uncorrected	Pvalue_corrected
1	Alanine, aspartate and glutamate metabolism	map00250	KEGG PATHWAY	1/12	28/6147	0.0534	0.1201
1	Ether lipid metabolism	map00565	KEGG PATHWAY	1/12	25/6147	0.0478	0.1228
1	Arginine biosynthesis	map00220	KEGG PATHWAY	1/12	23/6147	0.044	0.1321
1	Cysteine and methionine metabolism	map00270	KEGG PATHWAY	1/12	63/6147	0.1164	0.1397
1	Monoterpenoid biosynthesis	map00902	KEGG PATHWAY	1/12	59/6147	0.1094	0.1406
1	Galactose metabolism	map00052	KEGG PATHWAY	1/12	46/6147	0.0863	0.1412
1	Nicotinate and nicotinamide metabolism	map00760	KEGG PATHWAY	1/12	55/6147	0.1023	0.1417
1	Glycerolipid metabolism	map00561	KEGG PATHWAY	1/12	38/6147	0.0718	0.1435
1	Aminoacyl-tRNA biosynthesis	map00970	KEGG PATHWAY	1/12	52/6147	0.097	0.1455
1	Cyanoamino acid metabolism	map00460	KEGG PATHWAY	1/12	45/6147	0.0845	0.152
1	Glucosinolate biosynthesis	map00966	KEGG PATHWAY	1/12	77/6147	0.1405	0.1581
1	Amino sugar and nucleotide sugar metabolism	map00520	KEGG PATHWAY	1/12	108/6147	0.1918	0.203
2	Purine metabolism	map00230	KEGG PATHWAY	2/12	95/6147	0.0141	0.0846
2	ABC transporters	map02010	KEGG PATHWAY	2/12	137/6147	0.0281	0.1012
2	Plant hormone signal transduction	map04075	KEGG PATHWAY	1/12	12/6147	0.0232	0.1044
2	Carotenoid biosynthesis	map00906	KEGG PATHWAY	1/12	115/6147	0.2029	0.2029
ZD_2 vsZD_1
Num	Pathway Description	Pathway_ID	Database	Ratio_in_study	Ratio_in_pop	Pvalue_uncorrected	Pvalue_corrected
1	Nicotinate and nicotinamide metabolism	map00760	KEGG PATHWAY	1/11	55/6147	0.0942	0.1087
1	Galactose metabolism	map00052	KEGG PATHWAY	1/11	46/6147	0.0794	0.1191
1	Valine, leucine and isoleucine biosynthesis	map00290	KEGG PATHWAY	1/11	23/6147	0.0404	0.1213
1	Aminoacyl-tRNA biosynthesis	map00970	KEGG PATHWAY	1/11	52/6147	0.0893	0.1218
1	Biotin metabolism	map00780	KEGG PATHWAY	1/11	28/6147	0.049	0.1225
1	Pantothenate and CoA biosynthesis	map00770	KEGG PATHWAY	1/11	28/6147	0.049	0.1225
1	Cyanoamino acid metabolism	map00460	KEGG PATHWAY	1/11	45/6147	0.0777	0.1295
1	Valine, leucine and isoleucine degradation	map00280	KEGG PATHWAY	1/11	42/6147	0.0727	0.1363
1	Glucosinolate biosynthesis	map00966	KEGG PATHWAY	1/11	77/6147	0.1296	0.1388
1	Amino sugar and nucleotide sugar metabolism	map00520	KEGG PATHWAY	1/11	108/6147	0.1773	0.1773
3	ABC transporters	map02010	KEGG PATHWAY	3/11	137/6147	0.0016	0.0078
3	Glycerophospholipid metabolism	map00564	KEGG PATHWAY	1/11	52/6147	0.0893	0.1218
ZD_2 vs WL440_2
Num	Pathway Description	Pathway_ID	Database	Ratio_in_study	Ratio_in_pop	Pvalue_uncorrected	Pvalue_corrected
1	Histidine metabolism	map00340	KEGG PATHWAY	1/13	6/144	0.4392	0.5646
1	Glucosinolate biosynthesis	map00966	KEGG PATHWAY	1/13	6/144	0.4392	0.5646
1	Tryptophan metabolism	map00380	KEGG PATHWAY	1/13	3/144	0.2487	0.6395
1	Cyanoamino acid metabolism	map00460	KEGG PATHWAY	1/13	9/144	0.5841	0.6572
1	Biosynthesis of various secondary metabolites - part 2	map00998	KEGG PATHWAY	1/13	5/144	0.3813	0.6863
1	Glycine, serine and threonine metabolism	map00260	KEGG PATHWAY	1/13	5/144	0.3813	0.6863
1	Pyrimidine metabolism	map00240	KEGG PATHWAY	1/13	5/144	0.3813	0.6863
1	Nicotinate and nicotinamide metabolism	map00760	KEGG PATHWAY	1/13	4/144	0.318	0.7154
1	Phenylalanine, tyrosine and tryptophan biosynthesis	map00400	KEGG PATHWAY	1/13	4/144	0.318	0.7154
1	Aminoacyl-tRNA biosynthesis	map00970	KEGG PATHWAY	1/13	13/144	0.724	0.7666
1	ABC transporters	map02010	KEGG PATHWAY	1/13	21/144	0.8833	0.8833
1	Biotin metabolism	map00780	KEGG PATHWAY	1/13	2/144	0.173	1
1	Pentose and glucuronate interconversions	map00040	KEGG PATHWAY	1/13	2/144	0.173	1
1	Porphyrin and chlorophyll metabolism	map00860	KEGG PATHWAY	1/13	2/144	0.173	1
1	Carotenoid biosynthesis	map00906	KEGG PATHWAY	1/13	2/144	0.173	1
1	Plant hormone signal transduction	map04075	KEGG PATHWAY	1/13	2/144	0.173	1
2	Purine metabolism	map00230	KEGG PATHWAY	2/13	10/144	0.2237	0.6712
3	Glycerophospholipid metabolism	map00564	KEGG PATHWAY	1/13	5/144	0.3813	0.6863
